# Supplementary material for: The bigger the threat, the longer the gaze? A cross-cultural study of Somalis and Czechs
Source: Front Psychol. 2023 Sep 27;14:1234593. doi: 10.3389/fpsyg.2023.1234593 (PMC10565226; doi:10.3389/fpsyg.2023.1234593)
Supplement: Supplementary file 1 [file Table_1.xls]

## Sheet: Table S1
	Table S1. Snake species used as experimental stimuli. Twenty species were used as experimental stimuli, in each image (experimental slide), two photos of the same species were used - one in threatening body posture and one in relaxed body posture. Information about the snake species can be found in columns 2-4. Information about the original photos can be found in columns 6 a 7.
	Image	Species	Species distribution	Morphotype	Body posture	Author(s) of the original photo	Source of the original photo
	01a.jpg	Bitis arietans	Subsaharan-Africa (including Somaliland) and Marocco	Viper	Threatening	Daniel Frynta & Petra Frýdlová	Authors' Archive
	01a.jpg	Bitis arietans	Subsaharan-Africa (including Somaliland) and Marocco	Viper	Relaxed	Daniel Frynta & Petra Frýdlová	Authors' Archive
	01b.jpg	Bitis rhinoceros	Western Africa	Viper	Threatening	Daniel Frynta & Petra Frýdlová	Authors' Archive
	01b.jpg	Bitis rhinoceros	Western Africa	Viper	Relaxed	Daniel Frynta & Petra Frýdlová	Authors' Archive
	02a.jpg	Cerastes cerastes	Northern Africa (Egypt)	Viper	Threatening	Daniel Frynta & Petra Frýdlová	Authors' Archive
	02a.jpg	Cerastes cerastes	Northern Africa (Egypt)	Viper	Relaxed	Daniel Frynta & Petra Frýdlová	Authors' Archive
	02b.jpg	Cerastes vipera	Northern Africa (Egypt)	Viper	Threatening	Daniel Frynta & Petra Frýdlová	Authors' Archive
	02b.jpg	Cerastes vipera	Northern Africa (Egypt)	Viper	Relaxed	Daniel Frynta & Petra Frýdlová	Authors' Archive
	03a.jpg	Echis pyramidum	Africa (including Somaliland)	Viper	Threatening	Daniel Frynta	Author's Archive
	03a.jpg	Echis pyramidum	Africa (including Somaliland)	Viper	Relaxed	Daniel Frynta	Author's Archive
	03b.jpg	Echis sochurecki	Iran	Viper	Threatening	Daniel Frynta & Petra Frýdlová	Authors' Archive
	03b.jpg	Echis sochurecki	Iran	Viper	Relaxed	Daniel Frynta & Petra Frýdlová	Authors' Archive
	04a.jpg	Montivipera raddei	Turkey	Viper	Threatening	Daniel Frynta & Petra Frýdlová	Authors' Archive
	04a.jpg	Montivipera raddei	Turkey	Viper	Relaxed	Daniel Frynta & Petra Frýdlová	Authors' Archive
	04b.jpg	Vipera ammodytes	Europe	Viper	Threatening	Daniel Frynta & Petra Frýdlová	Authors' Archive
	04b.jpg	Vipera ammodytes	Europe	Viper	Relaxed	Daniel Frynta & Petra Frýdlová	Authors' Archive
	05a.jpg	Dendroaspis polylepis	Subsaharan-Africa (including Somaliland)	Cobra	Threatening	Cowyeow	https://flickr.com/photos/cowyeow/5638120932/
	05a.jpg	Dendroaspis polylepis	Subsaharan-Africa (including Somaliland)	Cobra	Relaxed	Klaus Rudloff	https://www.biolib.cz/cz/taxonimage/id231075/?taxonid=58734&type=1
	05b.jpg	Dispholidus typus	Subsaharan-Africa (including Somaliland)	Cobra	Threatening	Martin Grimm	https://www.inaturalist.org/photos/805899
	05b.jpg	Dispholidus typus	Subsaharan-Africa (including Somaliland)	Cobra	Relaxed	Dan Lee	https://www.inaturalist.org/photos/81971039
	06a.jpg	Naja atra	China, SE Asia	Cobra	Threatening	Rob	https://flickr.com/photos/11024337@N03/3669344967/
	06a.jpg	Naja atra	China, SE Asia	Cobra	Relaxed	Wang Renjie	https://taieol.tw/muse/digi_object/278a8652d64f190c8d39e92f331ca932
	06b.jpg	Naja melanoleuca	Central Africa	Cobra	Threatening	Theo busschau	https://flickr.com/photos/theobusschau/42003481371/
	06b.jpg	Naja melanoleuca	Central Africa	Cobra	Relaxed	Markus Gmeiner	https://www.inaturalist.org/photos/38875747
	07a.jpg	Naja naja	India	Cobra	Threatening	Uranimated18	https://creatures-of-the-world.fandom.com/wiki/Indian_Cobra?file=Indian_Cobra.jpg
	07a.jpg	Naja naja	India	Cobra	Relaxed	J. Keenan	https://flickr.com/photos/hghjim/8410455082/
	07b.jpg	Naja nivea	Southern Africa	Cobra	Threatening	Willem Van Zyl	https://www.inaturalist.org/photos/13052350
	07b.jpg	Naja nivea	Southern Africa	Cobra	Relaxed	Daniel Frynta & Petra Frýdlová	Authors' Archive
	08a.jpg	Naja haje	NE Africa (including Somaliland)	Cobra	Threatening	Safari Travel Plus	https://commons.wikimedia.org/wiki/File:Egyptian_Cobra_Snake.jpg
	08a.jpg	Naja haje	NE Africa (including Somaliland)	Cobra	Relaxed	Daniel Frynta & Petra Frýdlová	Authors' Archive
	08b.jpg	Aspidelaps lubricus	Southern Africa	Cobra	Threatening	Daniel Frynta & Petra Frýdlová	Authors' Archive
	08b.jpg	Aspidelaps lubricus	Southern Africa	Cobra	Relaxed	Daniel Frynta & Petra Frýdlová	Authors' Archive
	09a.jpg	Dasypeltis gansi	Western Africa	Other	Threatening	Daniel Frynta & Petra Frýdlová	Authors' Archive
	09a.jpg	Dasypeltis gansi	Western Africa	Other	Relaxed	Daniel Frynta & Petra Frýdlová	Authors' Archive
	09b.jpg	Telescopus dhara	NE Africa (including Somaliland)	Other	Threatening	Roberto Sindaco	https://www.inaturalist.org/photos/13570783
	09b.jpg	Telescopus dhara	NE Africa (including Somaliland)	Other	Relaxed	Tomáš Mazuch	Author's Archive
	10a.jpg	Python regius	Central Africa	Other	Threatening	Frank Lundburg	https://flickr.com/photos/ecosnake/30922608228/
	10a.jpg	Python regius	Central Africa	Other	Relaxed	Bethany Berg	https://flickr.com/photos/bbcaskin/3450974859/
	10b.jpg	Python sebeae	Subsaharan-Africa (including Somaliland)	Other	Threatening	Daniel Frynta	Author's Archive
	10b.jpg	Python sebeae	Subsaharan-Africa (including Somaliland)	Other	Relaxed	Daniel Frynta	Author's Archive

## Sheet: Table S2
	Table S2. Average dwell times per trial of each stimulus species (combined dwell times on threatening and relaxed posture).
	Species	Average dwell time (s)
	Bitis arietans	4.52505
	Bitis rhinoceros	4.34573
	Cerastes cerastes	4.3027
	Cerastes vipera	4.34952
	Echis pyramidum	4.31966
	Echis sochurecki	4.47521
	Montivipera raddei	4.46142
	Vipera ammodytes	4.33504
	Dendroaspis polylepis	4.37058
	Dispholidus typus	4.35676
	Naja atra	4.34251
	Naja melanoleuca	4.35508
	Naja naja	4.36456
	Naja nivea	4.25902
	Naja haje	4.32965
	Aspidelaps lubricus	4.25717
	Dasypeltis gansi	4.35047
	Telescopus dhara	4.35795
	Python regius	4.55123
	Python sebeae	4.3338

## Sheet: Table S3
ID	Gender	Nationality	Age	Threat	Morphotype	Image	Weight	Out_MeasurementCount	Left-IA_DwellTime	Left-IA_FixationCount	Left-IA_MeasurementCount	Central-IA_DwellTime	Central-IA_FixationCount	Central-IA_MeasurementCount	Right-IA_DwellTime	Right-IA_FixationCount	Right-IA_MeasurementCount
RC01	F	Czech	21	Right	Viper	01a1.jpg	2	0	3.38275	5	99	0.469814	2	12	1.13986	4	34
RC01	F	Czech	21	Left	Viper	01a2.jpg	2	0	0.659755	4	20	0	0	0	4.17028	16	123
RC01	F	Czech	21	Right	Viper	01b1.jpg	2	0	0	0	0	0.709215	2	19	4.28114	6	127
RC01	F	Czech	21	Left	Viper	01b2.jpg	2	0	0	0	0	0.429346	1	11	4.52985	13	134
RC01	F	Czech	21	Right	Viper	02a1.jpg	2	0	1.24017	4	37	0	0	0	3.32943	18	96
RC01	F	Czech	21	Left	Viper	02a2.jpg	2	0	0.329941	1	10	0.439451	1	11	4.16079	17	123
RC01	F	Czech	21	Right	Viper	02b1.jpg	2	0	0.294276	2	9	0.59922	2	16	4.09692	17	121
RC01	F	Czech	21	Left	Viper	02b2.jpg	2	0	0.199869	2	6	0.49848	1	13	4.31084	11	128
RC01	F	Czech	21	Right	Viper	03a1.jpg	2	0	1.26017	3	38	0.130245	2	2	3.1709	5	93
RC01	F	Czech	21	Left	Viper	03a2.jpg	2	0	2.13005	9	64	0.160212	3	5	2.69976	16	77
RC01	F	Czech	21	Right	Viper	03b1.jpg	2	0	0	0	0	0.459474	1	12	4.53165	4	134
RC01	F	Czech	21	Left	Viper	03b2.jpg	2	0	2.53879	9	74	0.0902242	1	1	2.36357	9	71
RC01	F	Czech	21	Right	Viper	04a1.jpg	2	0	3.60023	8	106	0.309264	1	8	1.07017	5	32
RC01	F	Czech	21	Left	Viper	04a2.jpg	2	0	0.730129	5	22	0.399325	1	10	3.89088	8	115
RC01	F	Czech	21	Right	Viper	04b1.jpg	2	0	3.93035	16	118	0.459719	1	12	0.600287	2	16
RC01	F	Czech	21	Left	Viper	04b2.jpg	2	0	3.10993	11	91	0.430621	1	11	0.300115	1	9
RC01	F	Czech	21	Right	Cobra	05a1.jpg	2	6	0.900001	1	27	0.160212	1	5	3.08006	9	92
RC01	F	Czech	21	Left	Cobra	05a2.jpg	2	0	3.62111	7	107	0.539333	1	14	0.759997	2	23
RC01	F	Czech	21	Right	Cobra	05b1.jpg	2	0	0.529868	1	16	0.400157	1	10	4.06065	11	120
RC01	F	Czech	21	Left	Cobra	05b2.jpg	2	0	0.199862	2	6	0.439222	2	12	4.35083	4	129
RC01	F	Czech	21	Right	Cobra	06a1.jpg	2	0	2.49954	14	73	0.269917	1	8	2.08087	9	61
RC01	F	Czech	21	Left	Cobra	06a2.jpg	2	0	1.99071	7	58	0.0598404	1	2	2.51017	5	75
RC01	F	Czech	21	Right	Cobra	06b1.jpg	2	0	4.43236	9	131	0.55921	1	15	0	0	0
RC01	F	Czech	21	Left	Cobra	06b2.jpg	2	0	0	0	0	0.399377	1	10	4.56151	4	135
RC01	F	Czech	21	Right	Cobra	07a1.jpg	2	0	2.59082	7	76	0.239823	1	7	1.96994	3	59
RC01	F	Czech	21	Left	Cobra	07a2.jpg	2	0	3.72086	6	110	0	0	0	0.87011	6	26
RC01	F	Czech	21	Right	Cobra	07b1.jpg	2	0	0	0	0	0.439376	1	12	4.57042	3	135
RC01	F	Czech	21	Left	Cobra	07b2.jpg	2	0	4.55036	7	135	0.439439	1	11	0	0	0
RC01	F	Czech	21	Right	Cobra	08a1.jpg	2	0	1.7001	5	51	0.440288	1	11	2.79054	7	82
RC01	F	Czech	21	Left	Cobra	08a2.jpg	2	0	0.859873	6	26	0.399716	1	10	3.12082	5	92
RC01	F	Czech	21	Right	Cobra	08b1.jpg	2	0	1.24029	7	37	0.358451	1	9	3.29016	12	97
RC01	F	Czech	21	Left	Cobra	08b2.jpg	2	0	4.26899	6	126	0	0	0	0.300196	1	9
RC01	F	Czech	21	Right	Other	09a1.jpg	2	0	2.41114	10	69	0.209905	1	6	2.26914	14	68
RC01	F	Czech	21	Left	Other	09a2.jpg	2	0	1.69075	4	49	0.559479	2	15	2.67013	16	80
RC01	F	Czech	21	Right	Other	09b1.jpg	2	0	3.92045	14	116	0.439247	2	11	0.630093	3	19
RC01	F	Czech	21	Left	Other	09b2.jpg	2	0	4.57022	14	135	0.429435	1	11	0	0	0
RC01	F	Czech	21	Right	Other	10a1.jpg	2	0	3.9392	5	116	0	0	0	0.830434	4	23
RC01	F	Czech	21	Left	Other	10a2.jpg	2	0	1.37964	5	41	0	0	0	2.82009	14	83
RC01	F	Czech	21	Right	Other	10b1.jpg	2	0	3.76064	13	111	0.459635	2	12	0.770168	3	23
RC01	F	Czech	21	Left	Other	10b2.jpg	2	0	3.36037	10	99	0.749394	2	21	0.830098	4	25
RC02	F	Czech	20	Right	Viper	01a1.jpg	2	0	0.670237	9	20	0.39918	1	10	3.47019	14	102
RC02	F	Czech	20	Left	Viper	01a2.jpg	2	0	0.970435	8	29	0.459222	3	12	3.0305	19	89
RC02	F	Czech	20	Right	Viper	01b1.jpg	2	0	1.30173	7	37	0.429239	2	11	3.15943	21	95
RC02	F	Czech	20	Left	Viper	01b2.jpg	2	0	3.27038	15	95	0.170012	1	5	1.46047	6	44
RC02	F	Czech	20	Right	Viper	02a1.jpg	2	0	2.02002	13	59	0.430007	2	11	2.12995	10	64
RC02	F	Czech	20	Left	Viper	02a2.jpg	2	0	2.87143	18	86	0.309228	2	8	1.23011	12	35
RC02	F	Czech	20	Right	Viper	02b1.jpg	2	0	0.860584	5	24	0	0	0	3.24008	18	97
RC02	F	Czech	20	Left	Viper	02b2.jpg	2	0	2.36994	14	71	0.269989	1	8	2.2801	14	67
RC02	F	Czech	20	Right	Viper	03a1.jpg	2	0	2.55065	11	75	0.38947	1	10	1.9099	8	57
RC02	F	Czech	20	Left	Viper	03a2.jpg	2	0	0.810397	8	22	0.339338	1	9	2.90001	15	87
RC02	F	Czech	20	Right	Viper	03b1.jpg	2	4	0.950772	9	29	0.0399633	1	1	3.05942	21	88
RC02	F	Czech	20	Left	Viper	03b2.jpg	2	6	3.00067	21	88	0.399194	1	10	1.40924	8	42
RC02	F	Czech	20	Right	Viper	04a1.jpg	2	8	1.65083	11	48	0.409397	1	10	2.59978	14	78
RC02	F	Czech	20	Left	Viper	04a2.jpg	2	10	2.23004	10	67	0.429409	2	11	1.20009	7	36
RC02	F	Czech	20	Right	Viper	04b1.jpg	2	0	1.22963	7	37	0.399232	1	10	3.36149	21	99
RC02	F	Czech	20	Left	Viper	04b2.jpg	2	0	2.15116	12	63	0.239079	1	5	2.47025	12	74
RC02	F	Czech	20	Right	Cobra	05a1.jpg	2	0	1.42941	13	43	0.399111	1	10	1.73886	11	52
RC02	F	Czech	20	Left	Cobra	05a2.jpg	2	8	2.63934	10	79	0.402761	1	10	1.26117	4	36
RC02	F	Czech	20	Right	Cobra	05b1.jpg	2	0	2.76094	23	83	0.429349	2	11	1.03977	6	31
RC02	F	Czech	20	Left	Cobra	05b2.jpg	2	0	0.821156	6	23	0.230112	1	7	3.39998	18	100
RC02	F	Czech	20	Right	Cobra	06a1.jpg	2	0	2.19309	16	66	0.469629	1	12	2.19085	8	64
RC02	F	Czech	20	Left	Cobra	06a2.jpg	2	0	3.42142	18	101	0.399559	1	10	0.299961	2	9
RC02	F	Czech	20	Right	Cobra	06b1.jpg	2	0	1.56998	13	47	0.459176	2	12	2.89075	11	85
RC02	F	Czech	20	Left	Cobra	06b2.jpg	2	0	2.10908	11	61	0.229892	1	7	1.09149	8	31
RC02	F	Czech	20	Right	Cobra	07a1.jpg	2	0	2.4505	15	72	0.269002	1	8	2.10989	12	63
RC02	F	Czech	20	Left	Cobra	07a2.jpg	2	0	2.31987	13	69	0.359507	1	9	1.42015	8	43
RC02	F	Czech	20	Right	Cobra	07b1.jpg	2	0	1.1401	8	32	0.439308	2	12	1.85974	11	56
RC02	F	Czech	20	Left	Cobra	07b2.jpg	2	7	3.14192	16	94	0.429406	1	11	0.690653	4	19
RC02	F	Czech	20	Right	Cobra	08a1.jpg	2	0	1.38915	7	41	0.399951	1	10	2.99142	18	89
RC02	F	Czech	20	Left	Cobra	08a2.jpg	2	3	2.99945	13	90	0.379411	1	10	0.950364	4	27
RC02	F	Czech	20	Right	Cobra	08b1.jpg	2	0	2.11062	11	61	0.428931	1	11	1.43875	8	43
RC02	F	Czech	20	Left	Cobra	08b2.jpg	2	0	1.80098	12	54	0.219569	1	5	2.32922	14	69
RC02	F	Czech	20	Right	Other	09a1.jpg	2	0	0.729347	5	22	0.429481	1	11	3.83662	16	113
RC02	F	Czech	20	Left	Other	09a2.jpg	2	0	1.75922	12	53	0.399379	1	10	2.34145	14	68
RC02	F	Czech	20	Right	Other	09b1.jpg	2	0	1.26984	4	38	0.409882	2	11	3.29074	16	97
RC02	F	Czech	20	Left	Other	09b2.jpg	2	0	3.47004	23	101	0.399349	1	10	0.899896	5	26
RC02	F	Czech	20	Right	Other	10a1.jpg	2	0	1.06058	8	32	0.399292	2	10	3.49039	24	103
RC02	F	Czech	20	Left	Other	10a2.jpg	2	16	3.31119	21	98	0.329224	1	10	0.220926	4	5
RC02	F	Czech	20	Right	Other	10b1.jpg	2	0	0.899552	2	27	0.429797	2	11	2.96072	16	87
RC02	F	Czech	20	Left	Other	10b2.jpg	2	1	2.27	13	68	0.359396	1	9	1.23999	5	37
RC03	F	Czech	19	Right	Viper	01a1.jpg	2	9	1.92089	10	56	0	0	0	2.76917	9	81
RC03	F	Czech	19	Left	Viper	01a2.jpg	2	0	2.96009	3	88	0.0399076	1	1	2.01987	10	57
RC03	F	Czech	19	Right	Viper	01b1.jpg	2	0	2.14988	7	63	0.0304088	1	1	2.81958	10	82
RC03	F	Czech	19	Left	Viper	01b2.jpg	2	0	2.63095	17	77	1.40919	7	42	0.969732	2	28
RC03	F	Czech	19	Right	Viper	02a1.jpg	2	0	1.72929	8	50	0.230028	2	7	2.94046	11	86
RC03	F	Czech	19	Left	Viper	02a2.jpg	2	0	3.0206	9	89	0.0299625	1	1	1.87038	6	54
RC03	F	Czech	19	Right	Viper	02b1.jpg	2	0	0.829904	6	25	0	0	0	4.06045	11	118
RC03	F	Czech	19	Left	Viper	02b2.jpg	2	0	2.76971	10	83	0.0299262	1	1	2.20879	9	63
RC03	F	Czech	19	Right	Viper	03a1.jpg	2	0	1.00005	4	30	0.300413	2	9	3.69041	9	108
RC03	F	Czech	19	Left	Viper	03a2.jpg	2	0	3.93014	9	118	0	0	0	1.04982	3	28
RC03	F	Czech	19	Right	Viper	03b1.jpg	2	0	2.19269	9	64	0	0	0	2.29982	12	67
RC03	F	Czech	19	Left	Viper	03b2.jpg	2	0	2.11007	13	63	0.0300523	1	1	2.85967	9	82
RC03	F	Czech	19	Right	Viper	04a1.jpg	2	0	1.26066	7	36	0	0	0	3.73928	9	110
RC03	F	Czech	19	Left	Viper	04a2.jpg	2	0	2.55002	11	76	0.0300046	1	1	2.32006	9	66
RC03	F	Czech	19	Right	Viper	04b1.jpg	2	0	0.799866	3	24	0.0698569	1	2	2.88916	18	83
RC03	F	Czech	19	Left	Viper	04b2.jpg	2	0	2.36937	10	71	0.070091	2	2	2.3207	12	66
RC03	F	Czech	19	Right	Cobra	05a1.jpg	2	0	1.10021	5	33	0.239826	2	7	3.66984	12	107
RC03	F	Czech	19	Left	Cobra	05a2.jpg	2	0	2.51069	9	75	0	0	0	2.44978	13	70
RC03	F	Czech	19	Right	Cobra	05b1.jpg	2	0	1.70002	15	51	0.0398615	1	1	3.1215	14	91
RC03	F	Czech	19	Left	Cobra	05b2.jpg	2	0	2.0698	4	62	0.199879	2	6	2.70888	14	78
RC03	F	Czech	19	Right	Cobra	06a1.jpg	2	0	2.38849	16	70	0	0	0	2.3605	13	69
RC03	F	Czech	19	Left	Cobra	06a2.jpg	2	0	1.76016	6	53	0	0	0	3.23043	6	93
RC03	F	Czech	19	Right	Cobra	06b1.jpg	2	0	1.59054	4	46	0.160265	2	5	3.20964	12	94
RC03	F	Czech	19	Left	Cobra	06b2.jpg	2	0	1.84973	12	55	0.458822	2	14	2.61221	8	75
RC03	F	Czech	19	Right	Cobra	07a1.jpg	2	0	1.29015	9	39	0.170001	1	5	3.53894	19	102
RC03	F	Czech	19	Left	Cobra	07a2.jpg	2	0	2.15223	9	63	0	0	0	2.83984	12	83
RC03	F	Czech	19	Right	Cobra	07b1.jpg	2	0	0.0905169	1	1	0.200028	1	6	3.66949	11	108
RC03	F	Czech	19	Left	Cobra	07b2.jpg	2	0	3.48174	15	102	0.0701757	1	2	1.4276	7	41
RC03	F	Czech	19	Right	Cobra	08a1.jpg	2	0	0.618584	3	17	0	0	0	4.33166	4	128
RC03	F	Czech	19	Left	Cobra	08a2.jpg	2	0	1.59053	10	46	0.459486	2	12	2.90088	12	87
RC03	F	Czech	19	Right	Cobra	08b1.jpg	2	0	3.21968	11	96	0.0303732	1	1	1.65027	10	46
RC03	F	Czech	19	Left	Cobra	08b2.jpg	2	0	1.16881	4	35	0.0300316	1	1	2.27078	8	66
RC03	F	Czech	19	Right	Other	09a1.jpg	2	0	0.490292	2	15	0.539807	2	16	3.96973	9	115
RC03	F	Czech	19	Left	Other	09a2.jpg	2	0	3.86012	13	112	0.0399045	1	1	0.860709	5	26
RC03	F	Czech	19	Right	Other	09b1.jpg	2	0	1.93036	8	56	0	0	0	3.07944	8	91
RC03	F	Czech	19	Left	Other	09b2.jpg	2	0	2.38979	7	70	0	0	0	2.60958	11	77
RC03	F	Czech	19	Right	Other	10a1.jpg	2	0	1.48969	12	45	0	0	0	3.43112	16	99
RC03	F	Czech	19	Left	Other	10a2.jpg	2	0	0.490688	4	13	0.0300393	1	1	3.99895	14	118
RC03	F	Czech	19	Right	Other	10b1.jpg	2	3	1.63887	16	49	0.10001	1	3	3.15112	19	91
RC03	F	Czech	19	Left	Other	10b2.jpg	2	0	1.43254	10	43	0	0	0	3.56004	20	103
RC04	M	Czech	20	Right	Viper	01a1.jpg	2	0	3.16044	12	91	0	0	0	1.83023	8	55
RC04	M	Czech	20	Left	Viper	01a2.jpg	2	0	1.75087	9	50	0.369135	1	9	2.86986	12	86
RC04	M	Czech	20	Right	Viper	01b1.jpg	2	0	1.85093	9	55	0.428769	1	11	2.7398	12	81
RC04	M	Czech	20	Left	Viper	01b2.jpg	2	0	2.35152	6	69	0.430169	1	11	2.18009	10	65
RC04	M	Czech	20	Right	Viper	02a1.jpg	2	0	1.66106	8	48	0.429528	2	11	2.89991	10	87
RC04	M	Czech	20	Left	Viper	02a2.jpg	2	0	2.79985	9	84	0.701411	2	19	1.45152	7	42
RC04	M	Czech	20	Right	Viper	02b1.jpg	2	0	2.13976	12	64	0.289017	1	9	2.45085	9	72
RC04	M	Czech	20	Left	Viper	02b2.jpg	2	0	2.32009	10	68	0.398865	2	10	2.27025	12	68
RC04	M	Czech	20	Right	Viper	03a1.jpg	2	0	2.82957	10	85	0.459778	1	12	1.73074	5	50
RC04	M	Czech	20	Left	Viper	03a2.jpg	2	0	3.61079	12	107	0.030033	1	1	1.36932	4	39
RC04	M	Czech	20	Right	Viper	03b1.jpg	2	0	1.8302	10	55	0.399033	1	10	2.78104	12	82
RC04	M	Czech	20	Left	Viper	03b2.jpg	2	0	2.46992	13	71	0	0	0	2.54011	10	76
RC04	M	Czech	20	Right	Viper	04a1.jpg	2	0	2.7196	11	80	0.369402	1	9	1.90104	6	57
RC04	M	Czech	20	Left	Viper	04a2.jpg	2	0	2.96049	12	89	0.459287	1	12	1.5907	10	46
RC04	M	Czech	20	Right	Viper	04b1.jpg	2	0	1.93993	8	57	0.100013	1	1	2.98006	9	89
RC04	M	Czech	20	Left	Viper	04b2.jpg	2	0	2.23028	13	65	0.438873	2	11	2.33044	6	70
RC04	M	Czech	20	Right	Cobra	05a1.jpg	2	0	2.95046	9	87	0.469229	1	12	1.56017	8	47
RC04	M	Czech	20	Left	Cobra	05a2.jpg	2	0	2.89044	10	84	0	0	0	1.66999	8	50
RC04	M	Czech	20	Right	Cobra	05b1.jpg	2	0	2.39999	10	72	0.402532	1	10	2.19074	9	64
RC04	M	Czech	20	Left	Cobra	05b2.jpg	2	0	2.32986	11	70	0.429788	2	11	2.23331	8	65
RC04	M	Czech	20	Right	Cobra	06a1.jpg	2	0	2.05078	10	60	0.160232	2	5	2.3701	9	71
RC04	M	Czech	20	Left	Cobra	06a2.jpg	2	0	2.13026	11	62	0.429181	1	11	2.44033	8	73
RC04	M	Czech	20	Right	Cobra	06b1.jpg	2	0	2.6599	6	80	0.500075	2	13	1.83037	6	53
RC04	M	Czech	20	Left	Cobra	06b2.jpg	2	0	2.56047	15	75	0.469258	1	12	1.97031	7	59
RC04	M	Czech	20	Right	Cobra	07a1.jpg	2	0	2.15089	11	61	0.199905	3	6	2.23035	9	67
RC04	M	Czech	20	Left	Cobra	07a2.jpg	2	0	1.31061	8	37	0.379004	1	10	3.1603	10	95
RC04	M	Czech	20	Right	Cobra	07b1.jpg	2	0	1.70995	7	49	0.439433	1	12	2.83009	11	85
RC04	M	Czech	20	Left	Cobra	07b2.jpg	2	0	2.11044	9	62	0.699329	3	19	2.12988	10	64
RC04	M	Czech	20	Right	Cobra	08a1.jpg	2	0	2.4901	8	73	0.40032	1	10	2.10095	9	63
RC04	M	Czech	20	Left	Cobra	08a2.jpg	2	0	1.93977	7	58	0.459468	1	12	2.45077	8	72
RC04	M	Czech	20	Right	Cobra	08b1.jpg	2	0	2.27114	13	67	0.100185	1	1	2.30002	9	69
RC04	M	Czech	20	Left	Cobra	08b2.jpg	2	0	2.3289	9	70	0.429314	1	11	2.24165	10	65
RC04	M	Czech	20	Right	Other	09a1.jpg	2	0	2.36995	8	71	0.4295	1	11	2.19072	9	64
RC04	M	Czech	20	Left	Other	09a2.jpg	2	0	2.56058	6	75	0.435792	1	11	2.00984	9	60
RC04	M	Czech	20	Right	Other	09b1.jpg	2	0	2.23169	11	67	0.229521	1	5	2.53032	8	74
RC04	M	Czech	20	Left	Other	09b2.jpg	2	0	3.16115	8	93	0.399269	1	10	1.43978	7	43
RC04	M	Czech	20	Right	Other	10a1.jpg	2	0	2.11929	7	52	0	0	0	2.71074	11	81
RC04	M	Czech	20	Left	Other	10a2.jpg	2	0	1.91996	7	58	0	0	0	3.10135	14	89
RC04	M	Czech	20	Right	Other	10b1.jpg	2	0	2.46982	10	74	0.409488	1	11	2.11061	7	62
RC04	M	Czech	20	Left	Other	10b2.jpg	2	0	2.25067	9	66	0.399498	1	10	2.3399	10	70
RC05	M	Czech	21	Right	Viper	01a1.jpg	2		0	0	0	0.259443	2	8	4.17024	10	123
RC05	M	Czech	21	Left	Viper	01a2.jpg	2		3.16834	19	92	0	0	0	0.979542	8	29
RC05	M	Czech	21	Right	Viper	01b1.jpg	2		2.15911	8	63	0.760846	1	21	2.0703	10	62
RC05	M	Czech	21	Left	Viper	01b2.jpg	2		3.30947	9	96	0.0300612	1	1	1.44035	2	43
RC05	M	Czech	21	Right	Viper	02a1.jpg	2		4.10125	6	121	0.409177	1	11	0.499384	2	15
RC05	M	Czech	21	Left	Viper	02a2.jpg	2		3.97043	12	119	0	0	0	0.929018	4	24
RC05	M	Czech	21	Right	Viper	02b1.jpg	2		1.64983	4	46	0.0399487	1	1	3.30015	14	99
RC05	M	Czech	21	Left	Viper	02b2.jpg	2		1.01965	9	31	0.939352	3	26	1.4503	9	41
RC05	M	Czech	21	Right	Viper	03a1.jpg	2		0	0	0	0	0	0	4.92158	23	144
RC05	M	Czech	21	Left	Viper	03a2.jpg	2		4.03068	5	119	0.459361	1	12	0.500292	4	15
RC05	M	Czech	21	Right	Viper	03b1.jpg	2		2.2893	17	68	0.359203	2	11	1.46956	8	44
RC05	M	Czech	21	Left	Viper	03b2.jpg	2		3.69027	9	107	0.130012	2	4	1.17003	4	35
RC05	M	Czech	21	Right	Viper	04a1.jpg	2		0.199768	3	6	0.66934	2	18	4.13102	16	122
RC05	M	Czech	21	Left	Viper	04a2.jpg	2		2.37948	12	69	0.0300336	1	1	1.92062	3	56
RC05	M	Czech	21	Right	Viper	04b1.jpg	2		0.809916	4	24	0.409267	1	11	3.43008	9	103
RC05	M	Czech	21	Left	Viper	04b2.jpg	2		2.50134	11	71	0	0	0	2.50092	8	75
RC05	M	Czech	21	Right	Cobra	05a1.jpg	2		2.14973	8	63	0.899806	4	25	1.02036	4	29
RC05	M	Czech	21	Left	Cobra	05a2.jpg	2		0.439852	2	13	0	0	0	4.49982	18	132
RC05	M	Czech	21	Right	Cobra	05b1.jpg	2		4.35961	12	127	0	0	0	0.639838	3	19
RC05	M	Czech	21	Left	Cobra	05b2.jpg	2		2.60139	8	76	0.519327	3	14	1.76896	7	53
RC05	M	Czech	21	Right	Cobra	06a1.jpg	2		3.84059	12	113	0.528677	1	14	0.630124	7	19
RC05	M	Czech	21	Left	Cobra	06a2.jpg	2		4.17198	11	125	0	0	0	0.250628	2	6
RC05	M	Czech	21	Right	Cobra	06b1.jpg	2		1.86981	10	54	0.0300113	1	1	2.19083	9	66
RC05	M	Czech	21	Left	Cobra	06b2.jpg	2		0.528102	5	14	0.260303	1	8	4.20233	13	123
RC05	M	Czech	21	Right	Cobra	07a1.jpg	2		0.20003	2	6	0.599757	5	18	3.99087	10	118
RC05	M	Czech	21	Left	Cobra	07a2.jpg	2		0.499893	1	15	0.0405106	1	1	4.45031	11	131
RC05	M	Czech	21	Right	Cobra	07b1.jpg	2		3.31991	15	96	0	0	0	1.57017	8	47
RC05	M	Czech	21	Left	Cobra	07b2.jpg	2		1.79946	9	52	0.790551	4	22	1.10109	6	33
RC05	M	Czech	21	Right	Cobra	08a1.jpg	2		3.99339	7	118	0.239287	1	5	0.430033	4	13
RC05	M	Czech	21	Left	Cobra	08a2.jpg	2		0	0	0	0.0998834	1	3	4.19101	5	124
RC05	M	Czech	21	Right	Cobra	08b1.jpg	2		3.29018	8	95	0	0	0	0.87967	2	26
RC05	M	Czech	21	Left	Cobra	08b2.jpg	2		3.25056	14	94	0	0	0	1.02983	4	31
RC05	M	Czech	21	Right	Other	09a1.jpg	2		2.61046	13	77	0.499675	4	13	1.90011	9	57
RC05	M	Czech	21	Left	Other	09a2.jpg	2		0	0	0	0	0	0	4.76122	10	139
RC05	M	Czech	21	Right	Other	09b1.jpg	2		3.15039	10	91	0.239837	2	7	1.59994	10	48
RC05	M	Czech	21	Left	Other	09b2.jpg	2		0.739931	3	18	0	0	0	4.09023	20	123
RC05	M	Czech	21	Right	Other	10a1.jpg	2		0.831191	6	23	0.628184	3	17	3.55995	21	107
RC05	M	Czech	21	Left	Other	10a2.jpg	2		2.80031	7	84	0.409777	2	11	1.56984	9	45
RC05	M	Czech	21	Right	Other	10b1.jpg	2		2.79959	8	80	0.93978	2	28	1.04139	4	31
RC05	M	Czech	21	Left	Other	10b2.jpg	2		2.24038	13	66	0.0399712	1	1	2.70029	10	79
RC06	M	Czech	33	Right	Viper	01a1.jpg	2	0	1.13002	7	34	0.0299779	1	1	3.82953	16	111
RC06	M	Czech	33	Left	Viper	01a2.jpg	2	0	2.51942	12	76	0.069867	2	2	1.75089	14	49
RC06	M	Czech	33	Right	Viper	01b1.jpg	2	2	1.67063	12	50	0.0305442	1	1	2.04887	15	57
RC06	M	Czech	33	Left	Viper	01b2.jpg	2	1	2.32019	11	69	0.0300624	1	1	2.35013	10	69
RC06	M	Czech	33	Right	Viper	02a1.jpg	2	0	1.36836	8	41	0.0300434	1	1	2.68198	17	77
RC06	M	Czech	33	Left	Viper	02a2.jpg	2	1	2.5197	16	76	0.329527	2	8	1.56171	7	45
RC06	M	Czech	33	Right	Viper	02b1.jpg	2	1	0.729323	4	22	0.640234	2	19	2.81136	17	82
RC06	M	Czech	33	Left	Viper	02b2.jpg	2	0	2.45129	9	70	0.239905	2	7	2.13921	6	64
RC06	M	Czech	33	Right	Viper	03a1.jpg	2	0	3.11993	20	92	0.389814	1	12	0.920132	3	26
RC06	M	Czech	33	Left	Viper	03a2.jpg	2	0	2.57896	11	77	0	0	0	1.24024	10	36
RC06	M	Czech	33	Right	Viper	03b1.jpg	2	0	1.50992	7	42	0.669423	4	20	2.71007	10	81
RC06	M	Czech	33	Left	Viper	03b2.jpg	2	2	2.54234	17	75	0	0	0	2.36998	16	69
RC06	M	Czech	33	Right	Viper	04a1.jpg	2	0	3.08072	19	90	0	0	0	1.48909	9	43
RC06	M	Czech	33	Left	Viper	04a2.jpg	2	12	2.7881	12	84	0.129666	2	2	0.199958	2	6
RC06	M	Czech	33	Right	Viper	04b1.jpg	2	1	1.13003	6	34	0.0298459	1	1	2.85146	14	84
RC06	M	Czech	33	Left	Viper	04b2.jpg	2	0	3.23161	22	95	0.199951	1	6	0.590058	3	18
RC06	M	Czech	33	Right	Cobra	05a1.jpg	2	0	1.54946	8	46	0	0	0	2.94092	10	87
RC06	M	Czech	33	Left	Cobra	05a2.jpg	2	0	1.68058	12	49	0	0	0	2.73978	19	82
RC06	M	Czech	33	Right	Cobra	05b1.jpg	2	0	2.16014	21	65	0	0	0	1.96959	13	57
RC06	M	Czech	33	Left	Cobra	05b2.jpg	2	0	1.88012	14	57	0.439129	3	11	2.16112	7	63
RC06	M	Czech	33	Right	Cobra	06a1.jpg	2	0	2.17059	12	65	0.19959	1	6	2.28941	14	67
RC06	M	Czech	33	Left	Cobra	06a2.jpg	2	0	0.589916	7	18	0.200004	1	6	3.70915	28	107
RC06	M	Czech	33	Right	Cobra	06b1.jpg	2	2	2.17268	10	64	0	0	0	2.63761	18	77
RC06	M	Czech	33	Left	Cobra	06b2.jpg	2	0	1.92951	9	58	0	0	0	2.7302	14	81
RC06	M	Czech	33	Right	Cobra	07a1.jpg	2	0	1.95948	8	59	0.489515	2	13	2.3408	11	68
RC06	M	Czech	33	Left	Cobra	07a2.jpg	2	1	0.790599	3	24	0.100325	1	1	3.32045	13	98
RC06	M	Czech	33	Right	Cobra	07b1.jpg	2	1	0.170029	1	5	0	0	0	4.50973	22	132
RC06	M	Czech	33	Left	Cobra	07b2.jpg	2	0	2.22939	21	67	0.57935	2	16	1.09118	6	31
RC06	M	Czech	33	Right	Cobra	08a1.jpg	2	1	2.33762	10	68	0.361797	3	9	2.06023	13	62
RC06	M	Czech	33	Left	Cobra	08a2.jpg	2	0	1.66989	8	50	0.339233	1	8	2.72076	17	80
RC06	M	Czech	33	Right	Cobra	08b1.jpg	2	0	2.2504	17	68	0	0	0	1.67031	14	46
RC06	M	Czech	33	Left	Cobra	08b2.jpg	2	0	1.18025	10	33	0.129856	1	4	2.79822	20	82
RC06	M	Czech	33	Right	Other	09a1.jpg	2	1	1.17082	9	35	0.269445	1	6	3.1504	17	94
RC06	M	Czech	33	Left	Other	09a2.jpg	2	0	3.74981	26	109	0.299855	2	9	0.640073	2	19
RC06	M	Czech	33	Right	Other	09b1.jpg	2	0	2.80993	16	83	0.35991	1	11	1.26011	5	37
RC06	M	Czech	33	Left	Other	09b2.jpg	2	1	2.01055	10	58	0.0300044	1	1	1.93002	7	58
RC06	M	Czech	33	Right	Other	10a1.jpg	2	0	3.32053	16	96	0	0	0	1.63036	8	49
RC06	M	Czech	33	Left	Other	10a2.jpg	2	0	2.42124	11	73	0.529458	2	14	1.57907	7	47
RC06	M	Czech	33	Right	Other	10b1.jpg	2	2	2.70155	12	80	0.769616	3	23	1.03882	5	31
RC06	M	Czech	33	Left	Other	10b2.jpg	2	0	1.7691	13	53	1.35113	6	39	0.839787	3	25
RC07	M	Czech	20	Right	Viper	01a1.jpg	2	0	4.96011	23	146	0	0	0	0	0	0
RC07	M	Czech	20	Left	Viper	01a2.jpg	2	0	0.459943	3	14	0.520536	1	14	4.00964	10	118
RC07	M	Czech	20	Right	Viper	02a1.jpg	2	0	0.439592	1	11	1.68123	4	51	1.9699	6	59
RC07	M	Czech	20	Left	Viper	02a2.jpg	2	0	4.09043	15	121	0.459633	1	12	0.269715	2	8
RC07	M	Czech	20	Right	Viper	02b1.jpg	2	0	2.86933	12	84	1.90071	5	56	0	0	0
RC07	M	Czech	20	Left	Viper	02b2.jpg	2	0	3.80008	10	112	0.519869	2	14	0.399977	2	12
RC07	M	Czech	20	Right	Viper	03a1.jpg	2	0	0.500091	3	15	0.569479	1	15	3.89062	14	115
RC07	M	Czech	20	Left	Viper	03a2.jpg	2	0	3.93106	12	116	0.32965	1	10	0	0	0
RC07	M	Czech	20	Right	Viper	03b1.jpg	2	0	3.77029	12	111	0.569438	2	15	0.629947	4	19
RC07	M	Czech	20	Left	Viper	03b2.jpg	2	0	1.30898	9	37	0.339781	1	10	1.71127	14	50
RC07	M	Czech	20	Right	Viper	04a1.jpg	2	0	4.21084	19	125	0.509329	1	13	0.229885	3	7
RC07	M	Czech	20	Left	Viper	04a2.jpg	2	0	0	0	0	0.589176	1	16	4.43035	15	131
RC07	M	Czech	20	Left	Viper	04b2.jpg	1	0	1.39977	8	42	0.23933	1	5	3.22093	8	95
RC07	M	Czech	20	Right	Cobra	05a1.jpg	2	0	3.99041	11	115	0.389423	2	12	0.629937	1	19
RC07	M	Czech	20	Left	Cobra	05a2.jpg	2	0	3.86042	11	114	0.509334	2	14	0.569932	5	17
RC07	M	Czech	20	Right	Cobra	05b1.jpg	2	0	0.369914	2	11	0	0	0	3.61049	15	107
RC07	M	Czech	20	Left	Cobra	05b2.jpg	2	0	3.59107	16	106	0.63921	1	17	0.330027	3	10
RC07	M	Czech	20	Right	Cobra	06a1.jpg	2	0	0.370017	1	11	0.508863	1	13	4.12086	14	122
RC07	M	Czech	20	Left	Cobra	06a2.jpg	2	0	3.73043	11	110	0.239328	1	5	0.760161	4	23
RC07	M	Czech	20	Right	Cobra	06b1.jpg	1	0	0.499702	5	15	0	0	0	4.0106	15	118
RC07	M	Czech	20	Right	Cobra	07a1.jpg	2	0	0.489295	2	13	0	0	0	4.13049	11	122
RC07	M	Czech	20	Left	Cobra	07a2.jpg	2	0	4.43038	12	131	0.539468	1	14	0	0	0
RC07	M	Czech	20	Left	Cobra	07b2.jpg	1	0	4.4894	14	133	0	0	0	0	0	0
RC07	M	Czech	20	Right	Cobra	08a1.jpg	2	0	0.200033	2	6	0.569501	1	15	4.23056	15	124
RC07	M	Czech	20	Left	Cobra	08a2.jpg	2	0	4.22922	12	125	0.479291	1	13	0.301258	2	9
RC07	M	Czech	20	Right	Cobra	08b1.jpg	2	0	4.21888	17	125	0	0	0	0.43018	1	13
RC07	M	Czech	20	Left	Cobra	08b2.jpg	2	0	1.23043	6	37	0.489473	1	13	3.1303	13	92
RC07	M	Czech	20	Right	Other	09a1.jpg	2	0	0.229849	2	7	0.47928	1	12	4.24126	14	126
RC07	M	Czech	20	Left	Other	09a2.jpg	2	0	2.94102	20	89	0.378988	2	9	0.839247	8	25
RC07	M	Czech	20	Right	Other	09b1.jpg	1	0	0.729965	3	21	0.469175	1	12	3.80083	16	112
RC07	M	Czech	20	Right	Other	10a1.jpg	2	10	0.349679	4	10	0.459458	1	12	3.8507	7	114
RC07	M	Czech	20	Left	Other	10a2.jpg	2	1	3.13026	6	92	0.900163	3	25	0.59932	5	18
RC07	M	Czech	20	Right	Other	10b1.jpg	2	0	0.269963	2	8	0.459128	2	14	4.27058	11	124
RC07	M	Czech	20	Left	Other	10b2.jpg	2	0	4.89149	17	143	0	0	0	0	0	0
RC08	F	Czech	21	Right	Viper	01a1.jpg	1		4.99592	1	74	0	0	0	0	0	0
RC08	F	Czech	21	Right	Viper	01b1.jpg	2		2.00131	10	60	0.529165	3	14	2.35107	11	69
RC08	F	Czech	21	Left	Viper	01b2.jpg	2		3.84063	17	112	0	0	0	1.1697	6	35
RC08	F	Czech	21	Right	Viper	02b1.jpg	2		1.10994	7	33	0.16944	1	3	2.59021	10	78
RC08	F	Czech	21	Left	Viper	02b2.jpg	2		4.49061	15	133	0.199796	1	4	0.299844	2	9
RC08	F	Czech	21	Right	Viper	03b1.jpg	2		1.76904	4	51	0	0	0	3.23112	6	95
RC08	F	Czech	21	Left	Viper	03b2.jpg	2		4.99592	1	74	0	0	0	0	0	0
RC08	F	Czech	21	Right	Viper	04a1.jpg	1		4.99498	1	74	0	0	0	0	0	0
RC08	F	Czech	21	Right	Viper	04b1.jpg	2		0.340188	3	10	0.399173	1	10	4.17035	13	123
RC08	F	Czech	21	Left	Viper	04b2.jpg	2		3.42162	13	101	0.429277	1	11	1.0299	2	31
RC08	F	Czech	21	Right	Cobra	05b1.jpg	2		1.8001	8	50	0.0599647	2	2	3.01966	13	91
RC08	F	Czech	21	Left	Cobra	05b2.jpg	2		3.19104	15	94	0.409326	2	11	1.40992	7	42
RC08	F	Czech	21	Right	Cobra	06b1.jpg	2		4.17046	17	123	0.438422	1	12	0.370122	2	11
RC08	F	Czech	21	Left	Cobra	06b2.jpg	2		0.769665	8	23	0.399467	1	10	3.77149	12	111
RC08	F	Czech	21	Right	Cobra	07b1.jpg	2		2.3683	8	71	0.371083	1	10	2.00013	8	60
RC08	F	Czech	21	Left	Cobra	07b2.jpg	2		1.29932	3	37	0	0	0	3.69121	6	109
RC08	F	Czech	21	Left	Cobra	08b2.jpg	1		3.59077	15	106	0.429402	1	11	0.699724	2	21
RC08	F	Czech	21	Right	Other	09b1.jpg	2		0.659434	3	18	0.43003	1	11	3.90024	8	117
RC08	F	Czech	21	Left	Other	09b2.jpg	2		2.92084	9	85	0.399687	4	10	1.65977	6	50
RC08	F	Czech	21	Right	Other	10a1.jpg	1		4.99431	1	74	0	0	0	0	0	0
RC08	F	Czech	21	Right	Other	10b1.jpg	2		4.05982	8	119	0.540374	1	14	0.369858	1	11
RC08	F	Czech	21	Left	Other	10b2.jpg	2		1.66951	6	48	0.169423	2	5	3.1606	11	93
RC09	F	Czech	20	Right	Viper	01a1.jpg	2	0	3.42103	24	101	0.139728	2	4	1.43912	11	41
RC09	F	Czech	20	Left	Viper	01a2.jpg	2	0	1.8897	10	55	0.39914	1	9	2.70165	16	81
RC09	F	Czech	20	Right	Viper	02a1.jpg	2	0	1.89156	14	55	0	0	0	3.09877	18	90
RC09	F	Czech	20	Left	Viper	02a2.jpg	2	9	1.95846	12	59	0.0399242	1	1	2.66168	20	78
RC09	F	Czech	20	Right	Viper	02b1.jpg	1	0	2.46046	16	72	0	0	0	2.06029	11	62
RC09	F	Czech	20	Right	Viper	03a1.jpg	2	0	2.65235	14	78	0	0	0	2.20872	17	66
RC09	F	Czech	20	Left	Viper	03a2.jpg	2	3	2.00123	5	60	0.0300245	1	1	2.85058	14	82
RC09	F	Czech	20	Left	Viper	03b2.jpg	1	0	3.0796	17	91	0	0	0	1.93134	15	56
RC09	F	Czech	20	Right	Viper	04a1.jpg	2	0	1.41016	6	42	0.160251	1	5	3.25971	19	94
RC09	F	Czech	20	Left	Viper	04a2.jpg	2	0	1.58963	9	46	0.409123	1	11	2.94059	14	88
RC09	F	Czech	20	Left	Viper	04b2.jpg	1	0	1.6994	11	51	0.100119	1	3	1.76994	12	52
RC09	F	Czech	20	Right	Cobra	05a1.jpg	2	7	1.79072	7	52	0.100345	1	1	2.7073	17	81
RC09	F	Czech	20	Left	Cobra	05a2.jpg	2	0	2.24051	9	64	0.0699659	1	2	2.65936	11	80
RC09	F	Czech	20	Right	Cobra	05b1.jpg	1	0	1.86986	11	56	0.279207	3	9	2.84147	13	82
RC09	F	Czech	20	Right	Cobra	06a1.jpg	2	0	1.53016	9	44	0.439446	1	11	2.99106	20	90
RC09	F	Czech	20	Left	Cobra	06a2.jpg	2	0	3.13106	18	93	0.36925	1	9	1.3797	5	41
RC09	F	Czech	20	Right	Cobra	07a1.jpg	2	0	1.8198	18	53	0.160126	2	5	2.98036	14	87
RC09	F	Czech	20	Left	Cobra	07a2.jpg	2	0	1.951	10	57	0.428799	3	11	1.59022	14	48
RC09	F	Czech	20	Right	Cobra	08a1.jpg	2	0	2.07889	9	62	0	0	0	2.82966	18	82
RC09	F	Czech	20	Left	Cobra	08a2.jpg	2	0	2.59965	9	78	0.219871	1	7	1.97115	11	57
RC09	F	Czech	20	Right	Cobra	08b1.jpg	1	8	1.62994	12	49	0	0	0	3.07012	11	90
RC09	F	Czech	20	Right	Other	09a1.jpg	2	0	2.40095	18	72	0.429128	2	11	2.12937	12	62
RC09	F	Czech	20	Left	Other	09a2.jpg	2	6	2.14103	6	63	0.218781	2	5	2.40233	14	72
RC09	F	Czech	20	Right	Other	10a1.jpg	2	3	2.62092	21	75	0	0	0	2.20002	17	66
RC09	F	Czech	20	Left	Other	10a2.jpg	2	0	1.66184	13	48	0.329668	1	8	3.00071	16	90
RC09	F	Czech	20	Left	Other	10b2.jpg	1	0	2.2714	19	67	0.0300286	1	1	2.34047	17	70
RC10	M	Czech	20	Right	Viper	01a1.jpg	2	0	2.7292	14	80	0	0	0	2.2608	12	66
RC10	M	Czech	20	Left	Viper	01a2.jpg	2	0	2.6796	11	78	0	0	0	2.13026	11	62
RC10	M	Czech	20	Right	Viper	01b1.jpg	2	0	2.75926	18	81	0.670229	4	20	1.57056	11	45
RC10	M	Czech	20	Left	Viper	01b2.jpg	2	0	3.55051	14	103	0	0	0	1.43995	7	43
RC10	M	Czech	20	Right	Viper	02a1.jpg	2	0	2.57008	10	75	0	0	0	2.16947	6	62
RC10	M	Czech	20	Left	Viper	02a2.jpg	2	0	4.08957	23	119	0.14023	1	4	0.530144	4	16
RC10	M	Czech	20	Right	Viper	02b1.jpg	2	0	2.22088	12	63	1.04	3	31	1.59966	9	48
RC10	M	Czech	20	Left	Viper	02b2.jpg	2	0	3.65111	18	106	0.129121	1	4	1.07	8	32
RC10	M	Czech	20	Right	Viper	03a1.jpg	2	0	2.48019	13	72	0	0	0	2.45008	10	72
RC10	M	Czech	20	Left	Viper	03a2.jpg	2	0	3.90027	17	116	0.61957	3	18	0.490142	1	13
RC10	M	Czech	20	Right	Viper	03b1.jpg	2	0	2.6502	13	76	0	0	0	2.27983	13	68
RC10	M	Czech	20	Left	Viper	03b2.jpg	2	0	2.99924	12	86	0	0	0	1.26044	5	38
RC10	M	Czech	20	Right	Viper	04a1.jpg	2	7	2.42166	18	71	0	0	0	2.01893	17	60
RC10	M	Czech	20	Left	Viper	04a2.jpg	2	0	3.05239	19	90	0	0	0	1.70789	8	49
RC10	M	Czech	20	Right	Viper	04b1.jpg	2	1	2.49012	20	71	0	0	0	1.86995	12	56
RC10	M	Czech	20	Left	Viper	04b2.jpg	2	0	2.72996	10	80	0.0997504	1	3	1.66098	9	48
RC10	M	Czech	20	Right	Cobra	05a1.jpg	2	0	3.42164	17	99	0	0	0	0.430272	2	13
RC10	M	Czech	20	Left	Cobra	05a2.jpg	2	0	3.62045	23	105	0.669712	2	20	0.699898	3	21
RC10	M	Czech	20	Right	Cobra	05b1.jpg	2	0	4.02958	12	119	0.460323	3	14	0.50056	1	13
RC10	M	Czech	20	Left	Cobra	05b2.jpg	2	1	2.56959	9	75	0.130047	1	4	2.13018	13	62
RC10	M	Czech	20	Right	Cobra	06a1.jpg	2	0	1.60026	9	46	0	0	0	3.3205	15	98
RC10	M	Czech	20	Left	Cobra	06a2.jpg	2	0	2.49986	15	71	0.369415	2	11	1.86059	6	56
RC10	M	Czech	20	Right	Cobra	06b1.jpg	2	0	3.22993	7	93	0	0	0	1.77012	7	53
RC10	M	Czech	20	Left	Cobra	06b2.jpg	2	0	3.26009	20	94	0.66016	3	20	1.03926	8	31
RC10	M	Czech	20	Right	Cobra	07a1.jpg	2	0	3.11068	18	91	0.399324	2	12	1.28033	10	37
RC10	M	Czech	20	Left	Cobra	07a2.jpg	2	0	1.93043	11	58	0.219193	2	5	2.69082	13	79
RC10	M	Czech	20	Right	Cobra	07b1.jpg	2	0	2.76957	19	80	0.0298392	1	1	1.92082	13	58
RC10	M	Czech	20	Left	Cobra	07b2.jpg	2	0	3.79947	22	110	0	0	0	1.1699	6	35
RC10	M	Czech	20	Right	Cobra	08a1.jpg	2	0	2.57908	13	76	0.0400055	1	1	2.36084	13	69
RC10	M	Czech	20	Left	Cobra	08a2.jpg	2	0	3.59074	25	104	0.439882	1	13	0.329933	1	10
RC10	M	Czech	20	Right	Cobra	08b1.jpg	2	0	2.91895	16	84	0	0	0	1.67103	8	50
RC10	M	Czech	20	Left	Cobra	08b2.jpg	2	0	3.51964	18	103	0.13965	2	4	0.720491	4	20
RC10	M	Czech	20	Right	Other	09a1.jpg	2	0	2.68899	17	79	0	0	0	2.13076	12	62
RC10	M	Czech	20	Left	Other	09a2.jpg	2	0	3.7802	14	112	0.0301532	1	1	0.690472	3	19
RC10	M	Czech	20	Right	Other	09b1.jpg	2	0	3.30928	12	97	0	0	0	1.58947	5	48
RC10	M	Czech	20	Left	Other	09b2.jpg	2	0	2.78895	16	82	0.139861	2	4	2.02123	10	59
RC10	M	Czech	20	Right	Other	10a1.jpg	2	0	1.84187	14	53	0.0300006	1	1	2.69889	8	81
RC10	M	Czech	20	Left	Other	10a2.jpg	2	0	2.89915	19	85	0.0399009	1	1	2.05096	8	60
RC10	M	Czech	20	Right	Other	10b1.jpg	2	0	3.85958	20	114	0.390308	3	12	0.700227	5	19
RC10	M	Czech	20	Left	Other	10b2.jpg	2	0	3.26049	19	94	0.0301901	1	1	1.36943	3	41
RC11	F	Czech	20	Right	Viper	01a1.jpg	2	0	3.20019	14	92	0.100272	1	3	1.69004	9	51
RC11	F	Czech	20	Left	Viper	01a2.jpg	2	0	2.28052	7	65	0.0599848	2	2	2.22028	11	65
RC11	F	Czech	20	Right	Viper	01b1.jpg	2	0	3.48764	22	103	0.730996	4	22	0.760743	8	21
RC11	F	Czech	20	Left	Viper	01b2.jpg	2	0	3.39934	19	98	0	0	0	1.44001	8	43
RC11	F	Czech	20	Right	Viper	02a1.jpg	2	0	3.23961	20	93	0	0	0	1.76022	6	53
RC11	F	Czech	20	Left	Viper	02a2.jpg	2	2	1.40056	5	40	0	0	0	3.05971	10	90
RC11	F	Czech	20	Right	Viper	02b1.jpg	2	1	2.27041	7	66	0	0	0	2.26003	10	68
RC11	F	Czech	20	Left	Viper	02b2.jpg	2	0	3.17017	22	91	0	0	0	1.82003	6	55
RC11	F	Czech	20	Right	Viper	03a1.jpg	2	0	2.6209	9	77	0.40003	2	12	1.1399	5	34
RC11	F	Czech	20	Left	Viper	03a2.jpg	2	0	1.36074	7	37	0.659842	6	20	2.70973	15	81
RC11	F	Czech	20	Right	Viper	03b1.jpg	2	0	2.02908	18	59	0.470117	1	14	2.39032	18	70
RC11	F	Czech	20	Left	Viper	03b2.jpg	2	4	2.26796	11	66	0	0	0	2.33147	13	68
RC11	F	Czech	20	Right	Viper	04a1.jpg	2	0	3.69104	7	109	0.100009	1	3	1.20064	4	34
RC11	F	Czech	20	Left	Viper	04a2.jpg	2	1	2.68973	19	78	0	0	0	1.03929	4	31
RC11	F	Czech	20	Right	Viper	04b1.jpg	2	0	1.99981	14	58	0	0	0	1.34013	10	38
RC11	F	Czech	20	Left	Viper	04b2.jpg	2	1	2.73823	18	80	0	0	0	1.84015	12	53
RC11	F	Czech	20	Right	Cobra	05a1.jpg	2	1	3.08966	15	91	0.140029	1	4	0.960058	6	27
RC11	F	Czech	20	Left	Cobra	05a2.jpg	2	0	0.73971	3	22	0.0301161	1	1	3.95024	14	115
RC11	F	Czech	20	Right	Cobra	05b1.jpg	2	0	2.56031	18	75	0	0	0	2.20075	12	64
RC11	F	Czech	20	Left	Cobra	05b2.jpg	2	0	2.24024	16	67	0.469098	2	12	2.12104	7	62
RC11	F	Czech	20	Right	Cobra	06a1.jpg	2	0	0.789923	9	20	0.129739	2	4	4.0702	21	122
RC11	F	Czech	20	Left	Cobra	06a2.jpg	2	0	1.48946	8	41	0	0	0	3.12935	21	94
RC11	F	Czech	20	Right	Cobra	06b1.jpg	2	8	2.38955	22	72	0	0	0	2.18108	7	64
RC11	F	Czech	20	Left	Cobra	06b2.jpg	2	0	2.52075	17	72	0.359732	4	11	1.97973	10	59
RC11	F	Czech	20	Right	Cobra	07a1.jpg	2	0	3.48888	25	99	0	0	0	0	0	0
RC11	F	Czech	20	Left	Cobra	07a2.jpg	2	0	3.4502	22	102	0.139775	1	2	0.939493	9	28
RC11	F	Czech	20	Right	Cobra	07b1.jpg	2	0	2.46025	15	72	0	0	0	2.09984	11	63
RC11	F	Czech	20	Left	Cobra	07b2.jpg	2	20	2.43898	16	71	0.299549	1	9	1.31197	11	38
RC11	F	Czech	20	Right	Cobra	08a1.jpg	2	0	2.89011	11	83	0	0	0	2.07026	10	62
RC11	F	Czech	20	Left	Cobra	08a2.jpg	2	0	0.43857	2	13	0	0	0	3.56095	14	105
RC11	F	Czech	20	Right	Cobra	08b1.jpg	2	0	2.54927	17	75	0	0	0	1.89974	11	57
RC11	F	Czech	20	Left	Cobra	08b2.jpg	2	0	2.71994	15	78	0	0	0	2.27033	11	68
RC11	F	Czech	20	Right	Other	09a1.jpg	2	0	2.38885	11	70	0	0	0	2.47057	20	73
RC11	F	Czech	20	Left	Other	09a2.jpg	2	0	2.32107	12	70	0.398604	2	10	2.07145	12	60
RC11	F	Czech	20	Right	Other	09b1.jpg	2	0	2.50131	19	75	0	0	0	2.29952	11	67
RC11	F	Czech	20	Left	Other	09b2.jpg	2	0	2.47936	15	73	0	0	0	2.05984	16	60
RC11	F	Czech	20	Right	Other	10a1.jpg	2	0	2.73009	16	80	0.259672	1	6	1.79027	10	54
RC11	F	Czech	20	Left	Other	10a2.jpg	2	0	2.62068	9	75	0.0300871	1	1	2.33969	12	70
RC11	F	Czech	20	Right	Other	10b1.jpg	2	0	3.13898	23	92	0	0	0	0.690549	7	19
RC11	F	Czech	20	Left	Other	10b2.jpg	2	1	1.5712	13	43	0.300051	2	9	3.06884	9	92
RC12	M	Czech	21	Right	Viper	01a1.jpg	2		1.07131	12	31	0.449211	2	12	3.47018	20	104
RC12	M	Czech	21	Left	Viper	01a2.jpg	2		3.52955	15	104	0.489416	2	13	0.970973	5	29
RC12	M	Czech	21	Right	Viper	01b1.jpg	2		0.179357	2	5	0.490195	1	13	4.35077	10	129
RC12	M	Czech	21	Left	Viper	01b2.jpg	2		3.84116	11	113	0	0	0	0.429318	3	13
RC12	M	Czech	21	Right	Viper	02a1.jpg	2		1.46002	6	44	0	0	0	3.10089	16	91
RC12	M	Czech	21	Left	Viper	02a2.jpg	2		3.16993	18	93	0	0	0	1.16129	7	35
RC12	M	Czech	21	Right	Viper	02b1.jpg	2		0.301027	2	9	0	0	0	4.18988	9	124
RC12	M	Czech	21	Left	Viper	02b2.jpg	2		4.64012	13	137	0	0	0	0.319843	3	8
RC12	M	Czech	21	Right	Viper	03a1.jpg	2		1.76984	7	53	0.428627	1	11	2.82083	12	83
RC12	M	Czech	21	Left	Viper	03a2.jpg	2		3.89082	17	115	0.429566	1	11	0.66968	3	20
RC12	M	Czech	21	Right	Viper	03b1.jpg	2		0.528919	1	14	0	0	0	4.49032	9	132
RC12	M	Czech	21	Left	Viper	03b2.jpg	2		4.19057	10	124	0.0300061	1	1	0.799302	3	22
RC12	M	Czech	21	Right	Viper	04a1.jpg	2		2.77973	18	83	0.129941	3	4	2.08056	9	59
RC12	M	Czech	21	Left	Viper	04a2.jpg	2		3.99977	12	118	0.660061	2	20	0.269916	1	8
RC12	M	Czech	21	Right	Viper	04b1.jpg	2		0.979651	7	29	0	0	0	3.62082	16	107
RC12	M	Czech	21	Left	Viper	04b2.jpg	2		4.23031	8	125	0.460354	1	12	0.29956	2	9
RC12	M	Czech	21	Right	Cobra	05a1.jpg	2		0.809763	5	24	0	0	0	4.15023	20	121
RC12	M	Czech	21	Left	Cobra	05a2.jpg	2		2.58019	13	75	0.668701	2	18	1.74112	6	52
RC12	M	Czech	21	Right	Cobra	05b1.jpg	2		3.26107	15	96	0.0999426	1	3	1.60917	7	46
RC12	M	Czech	21	Left	Cobra	05b2.jpg	2		3.83053	12	113	0	0	0	0.630043	2	19
RC12	M	Czech	21	Right	Cobra	06a1.jpg	2		1.24047	6	37	0.499003	3	13	3.27017	18	97
RC12	M	Czech	21	Left	Cobra	06a2.jpg	2		3.83003	11	115	0	0	0	0.760409	5	21
RC12	M	Czech	21	Right	Cobra	06b1.jpg	2		0.399517	2	12	0	0	0	4.10036	6	121
RC12	M	Czech	21	Left	Cobra	06b2.jpg	2		4.38071	26	129	0	0	0	0.299647	3	9
RC12	M	Czech	21	Right	Cobra	07a1.jpg	2		1.16978	8	35	0	0	0	3.42075	14	101
RC12	M	Czech	21	Left	Cobra	07a2.jpg	2		3.79073	15	112	0.399568	1	10	0.799867	7	24
RC12	M	Czech	21	Right	Cobra	07b1.jpg	2		0	0	0	0	0	0	4.5305	18	134
RC12	M	Czech	21	Left	Cobra	07b2.jpg	2		4.56075	24	135	0	0	0	0	0	0
RC12	M	Czech	21	Right	Cobra	08a1.jpg	2		0.958922	6	27	0	0	0	3.56165	12	107
RC12	M	Czech	21	Left	Cobra	08a2.jpg	2		2.40049	17	69	0.399495	2	10	2.20008	14	66
RC12	M	Czech	21	Right	Cobra	08b1.jpg	2		0.669854	6	20	0.0698852	2	2	3.76109	14	111
RC12	M	Czech	21	Left	Cobra	08b2.jpg	2		3.82067	20	113	0.0398958	1	1	1.10878	6	31
RC12	M	Czech	21	Right	Other	09a1.jpg	2		1.97014	6	59	0.45946	2	12	2.5603	6	75
RC12	M	Czech	21	Left	Other	09a2.jpg	2		1.29036	6	37	0.419689	2	11	3.22978	16	97
RC12	M	Czech	21	Right	Other	09b1.jpg	2		0.259992	1	8	0	0	0	4.29051	17	127
RC12	M	Czech	21	Left	Other	09b2.jpg	2		3.97055	15	117	0.399089	1	10	0.599991	2	18
RC12	M	Czech	21	Right	Other	10a1.jpg	2		1.81021	9	54	0.45913	2	12	2.74073	14	81
RC12	M	Czech	21	Left	Other	10a2.jpg	2		4.34013	15	130	0.38956	1	10	0.290298	2	7
RC12	M	Czech	21	Right	Other	10b1.jpg	2		1.20004	8	36	0	0	0	3.17031	16	93
RC12	M	Czech	21	Left	Other	10b2.jpg	2		3.49994	13	105	0.399496	1	10	1.08062	7	31
RC13	M	Czech	22	Right	Viper	01a1.jpg	2		3.50234	13	101	0	0	0	1.46022	7	44
RC13	M	Czech	22	Left	Viper	01a2.jpg	2		1.96027	3	59	0	0	0	3.05	7	88
RC13	M	Czech	22	Right	Viper	01b1.jpg	2		1.65165	3	48	0.398878	1	10	2.93912	13	88
RC13	M	Czech	22	Left	Viper	01b2.jpg	2		1.90003	8	57	0.100397	1	1	2.59073	13	76
RC13	M	Czech	22	Right	Viper	02a1.jpg	2		2.82985	9	83	0.429166	1	11	1.7306	7	52
RC13	M	Czech	22	Left	Viper	02a2.jpg	2		2.4599	12	70	0.0300079	1	1	2.44015	9	73
RC13	M	Czech	22	Right	Viper	02b1.jpg	2		2.35947	10	69	0	0	0	2.6606	9	78
RC13	M	Czech	22	Left	Viper	02b2.jpg	2		2.66999	8	80	0.420001	2	11	1.90073	9	55
RC13	M	Czech	22	Right	Viper	03a1.jpg	2		2.85031	10	84	0.570111	1	17	1.17008	4	35
RC13	M	Czech	22	Left	Viper	03a2.jpg	2		1.69993	5	49	0	0	0	3.29115	9	97
RC13	M	Czech	22	Right	Viper	03b1.jpg	2		2.77058	13	83	0.0992485	1	3	1.72083	6	50
RC13	M	Czech	22	Left	Viper	03b2.jpg	2		3.07924	12	90	0	0	0	1.92041	9	56
RC13	M	Czech	22	Right	Viper	04a1.jpg	2		2.73947	12	80	0	0	0	2.26031	10	66
RC13	M	Czech	22	Left	Viper	04a2.jpg	2		1.60876	7	48	0	0	0	3.38181	10	98
RC13	M	Czech	22	Right	Viper	04b1.jpg	2		3.20998	10	96	0	0	0	1.52038	7	41
RC13	M	Czech	22	Left	Viper	04b2.jpg	2		2.66078	9	78	0	0	0	1.83975	9	55
RC13	M	Czech	22	Right	Cobra	05a1.jpg	2		2.59993	8	78	0.469352	1	12	1.86096	7	54
RC13	M	Czech	22	Left	Cobra	05a2.jpg	2		2.83026	5	83	0.210849	2	5	1.77015	7	53
RC13	M	Czech	22	Right	Cobra	05b1.jpg	2		2.61064	11	76	0.409232	1	11	1.92229	8	58
RC13	M	Czech	22	Left	Cobra	05b2.jpg	2		2.99957	10	88	0.0701344	1	2	1.76055	7	51
RC13	M	Czech	22	Right	Cobra	06a1.jpg	2		2.43052	7	71	0	0	0	2.13972	4	64
RC13	M	Czech	22	Left	Cobra	06a2.jpg	2		3.2307	12	95	0.429452	1	11	1.32994	3	40
RC13	M	Czech	22	Right	Cobra	06b1.jpg	2		2.79073	6	82	0.0999991	1	3	1.5698	4	47
RC13	M	Czech	22	Left	Cobra	06b2.jpg	2		2.44026	11	71	0.429304	2	11	2.12996	10	64
RC13	M	Czech	22	Right	Cobra	07a1.jpg	2		2.68162	15	79	0	0	0	2.07014	8	62
RC13	M	Czech	22	Left	Cobra	07a2.jpg	2		2.7801	13	80	0	0	0	2.24075	8	67
RC13	M	Czech	22	Right	Cobra	07b1.jpg	2		1.95128	10	57	0.639543	4	17	2.4091	11	72
RC13	M	Czech	22	Left	Cobra	07b2.jpg	2		2.38974	11	70	0.229534	1	5	2.16144	13	65
RC13	M	Czech	22	Right	Cobra	08a1.jpg	2		2.63969	11	79	0.369219	1	9	1.99062	8	58
RC13	M	Czech	22	Left	Cobra	08a2.jpg	2		2.59982	9	78	0.470334	1	12	1.92006	4	56
RC13	M	Czech	22	Right	Cobra	08b1.jpg	2		3.3911	10	100	0.399554	1	10	1.03013	6	31
RC13	M	Czech	22	Left	Cobra	08b2.jpg	2		2.45996	9	74	0.429374	1	11	2.10116	11	61
RC13	M	Czech	22	Right	Other	09a1.jpg	2		2.88008	12	85	0	0	0	1.48028	5	44
RC13	M	Czech	22	Left	Other	09a2.jpg	2		2.47095	6	72	0.0399635	1	1	2.02994	8	61
RC13	M	Czech	22	Right	Other	09b1.jpg	2		2.29065	11	67	0	0	0	2.26982	10	68
RC13	M	Czech	22	Left	Other	09b2.jpg	2		2.15089	10	63	0	0	0	2.40988	10	72
RC13	M	Czech	22	Right	Other	10a1.jpg	2		2.28094	10	67	0.399122	1	10	2.30967	8	69
RC13	M	Czech	22	Left	Other	10a2.jpg	2		2.79987	12	84	0	0	0	2.16045	9	61
RC13	M	Czech	22	Right	Other	10b1.jpg	2		2.15999	10	65	0.269304	1	6	2.5903	9	76
RC13	M	Czech	22	Left	Other	10b2.jpg	2		2.96977	12	89	0.230414	2	7	1.56032	8	45
RC14	F	Czech	21	Right	Viper	01a1.jpg	2	0	0.1099	2	3	0	0	0	4.47246	13	131
RC14	F	Czech	21	Left	Viper	01a2.jpg	2	9	2.86039	17	84	0	0	0	1.42862	15	41
RC14	F	Czech	21	Right	Viper	01b1.jpg	2	0	1.8302	1	55	1.57043	3	45	1.48951	4	43
RC14	F	Czech	21	Left	Viper	01b2.jpg	2	0	0.100499	1	3	0	0	0	4.88712	5	143
RC14	F	Czech	21	Right	Viper	02a1.jpg	2	0	0	0	0	0	0	0	3.42952	8	101
RC14	F	Czech	21	Left	Viper	02a2.jpg	2	0	1.59027	11	46	0.0300539	1	1	2.02941	10	58
RC14	F	Czech	21	Right	Viper	02b1.jpg	2	0	0.300203	2	9	0.199957	1	6	4.34991	8	127
RC14	F	Czech	21	Left	Viper	02b2.jpg	2	0	3.20025	3	94	0	0	0	0.869938	5	24
RC14	F	Czech	21	Right	Viper	03a1.jpg	2	0	0.400034	1	12	0	0	0	4.58996	14	134
RC14	F	Czech	21	Left	Viper	03a2.jpg	2	0	4.16066	15	123	0	0	0	0.839276	5	23
RC14	F	Czech	21	Right	Viper	03b1.jpg	2	0	0	0	0	0	0	0	4.98983	9	146
RC14	F	Czech	21	Left	Viper	03b2.jpg	2	0	4.23005	21	125	0.199991	1	6	0.550076	4	15
RC14	F	Czech	21	Right	Viper	04a1.jpg	2	0	0.130029	2	4	0	0	0	4.61948	18	135
RC14	F	Czech	21	Left	Viper	04a2.jpg	2	4	3.31093	11	98	0	0	0	1.16918	4	33
RC14	F	Czech	21	Right	Viper	04b1.jpg	1	0	0	0	0	0	0	0	4.83936	22	143
RC14	F	Czech	21	Right	Cobra	05a1.jpg	2	0	0.140183	3	4	1.43041	2	41	3.42947	8	101
RC14	F	Czech	21	Left	Cobra	05a2.jpg	2	1	0.230008	3	7	0	0	0	4.73039	21	138
RC14	F	Czech	21	Right	Cobra	05b1.jpg	2	0	0.519887	3	16	0	0	0	4.44024	8	129
RC14	F	Czech	21	Left	Cobra	05b2.jpg	2	0	0	0	0	0	0	0	4.98942	4	146
RC14	F	Czech	21	Right	Cobra	06a1.jpg	2	0	0.600172	6	18	0.029928	1	1	4.29097	18	126
RC14	F	Czech	21	Left	Cobra	06a2.jpg	2	0	4.33036	21	128	0	0	0	0.598938	3	16
RC14	F	Czech	21	Right	Cobra	06b1.jpg	2	0	0	0	0	0	0	0	5.00018	6	146
RC14	F	Czech	21	Left	Cobra	06b2.jpg	2	0	4.25069	19	126	0	0	0	0.729192	3	20
RC14	F	Czech	21	Right	Cobra	07a1.jpg	2	8	0	0	0	0	0	0	4.74983	11	139
RC14	F	Czech	21	Left	Cobra	07a2.jpg	2	0	0.260101	2	8	0	0	0	4.69014	13	137
RC14	F	Czech	21	Right	Cobra	07b1.jpg	2	0	0	0	0	0	0	0	4.89932	8	143
RC14	F	Czech	21	Left	Cobra	07b2.jpg	2	0	3.49057	13	105	0	0	0	0.659524	5	18
RC14	F	Czech	21	Right	Cobra	08a1.jpg	2	0	0	0	0	0	0	0	4.99024	5	146
RC14	F	Czech	21	Left	Cobra	08a2.jpg	2	1	4.34047	23	128	0	0	0	0.529432	2	14
RC14	F	Czech	21	Right	Cobra	08b1.jpg	2	4	0	0	0	0	0	0	4.86951	16	143
RC14	F	Czech	21	Left	Cobra	08b2.jpg	2	0	0.160329	1	5	0	0	0	4.8498	10	142
RC14	F	Czech	21	Right	Other	09a1.jpg	2	0	0	0	0	0	0	0	5.0203	8	147
RC14	F	Czech	21	Left	Other	09a2.jpg	2	0	4.2208	9	125	0	0	0	0.769939	3	21
RC14	F	Czech	21	Right	Other	09b1.jpg	2	0	0	0	0	0	0	0	5.0102	16	147
RC14	F	Czech	21	Left	Other	09b2.jpg	2	0	0	0	0	0.300113	1	9	4.49222	8	131
RC14	F	Czech	21	Left	Other	10a2.jpg	1	0	3.74058	23	112	0	0	0	0.939648	6	26
RC14	F	Czech	21	Right	Other	10b1.jpg	2	0	0	0	0	0	0	0	4.99206	6	146
RC14	F	Czech	21	Left	Other	10b2.jpg	2	0	0	0	0	0	0	0	4.92913	11	146
RC15	M	Czech	26	Right	Viper	01a1.jpg	2	0	3.62954	23	109	0.22964	1	5	0.950653	5	27
RC15	M	Czech	26	Left	Viper	01a2.jpg	2	0	2.43849	9	73	0.389538	1	10	2.09233	6	61
RC15	M	Czech	26	Right	Viper	01b1.jpg	2	0	0.632048	5	19	0	0	0	3.96416	15	117
RC15	M	Czech	26	Left	Viper	01b2.jpg	2	0	3.7626	20	111	0	0	0	0.870012	5	26
RC15	M	Czech	26	Right	Viper	02a1.jpg	2	0	1.93169	10	58	0.419656	1	11	2.63038	13	77
RC15	M	Czech	26	Left	Viper	02a2.jpg	2	0	3.40365	14	100	0.419215	1	10	1.15992	5	35
RC15	M	Czech	26	Right	Viper	02b1.jpg	2	0	1.22049	6	35	0.0300069	1	1	3.34032	13	100
RC15	M	Czech	26	Left	Viper	02b2.jpg	2	0	3.50022	14	105	0	0	0	1.06022	6	30
RC15	M	Czech	26	Right	Viper	03a1.jpg	2	0	3.89043	13	115	0	0	0	0.939596	4	26
RC15	M	Czech	26	Left	Viper	03a2.jpg	2	0	1.47008	5	44	0.419498	1	10	3.09075	15	91
RC15	M	Czech	26	Right	Viper	03b1.jpg	2	1	2.03113	9	59	0.700105	1	21	2.17968	5	63
RC15	M	Czech	26	Left	Viper	03b2.jpg	2	0	4.05939	21	120	0.229779	1	7	0.710219	4	19
RC15	M	Czech	26	Right	Viper	04a1.jpg	2	0	4.18993	15	123	0	0	0	0.82037	3	23
RC15	M	Czech	26	Left	Viper	04a2.jpg	2	13	1.16011	5	35	0	0	0	3.38544	11	98
RC15	M	Czech	26	Right	Viper	04b1.jpg	2	0	2.69104	9	79	0.389089	1	9	1.87004	7	56
RC15	M	Czech	26	Left	Viper	04b2.jpg	2	0	2.45896	6	74	0.0799905	2	2	1.96154	4	57
RC15	M	Czech	26	Right	Cobra	05a1.jpg	2	0	1.30018	8	37	0.419313	1	10	3.26073	13	98
RC15	M	Czech	26	Left	Cobra	05a2.jpg	2	0	3.96995	16	119	0	0	0	0.630857	3	17
RC15	M	Czech	26	Right	Cobra	05b1.jpg	2	0	1.16012	4	35	0	0	0	3.40112	12	100
RC15	M	Czech	26	Left	Cobra	05b2.jpg	2	0	1.79941	4	54	0	0	0	2.79101	13	82
RC15	M	Czech	26	Right	Cobra	06a1.jpg	2	0	1.46033	10	44	0.369908	1	9	3.15105	7	93
RC15	M	Czech	26	Left	Cobra	06a2.jpg	2	0	4.46151	19	132	0.41945	1	11	0	0	0
RC15	M	Czech	26	Right	Cobra	06b1.jpg	2	0	1.72092	8	50	0.379731	1	10	2.9098	6	87
RC15	M	Czech	26	Left	Cobra	06b2.jpg	2	0	2.99997	5	90	0	0	0	1.58085	5	43
RC15	M	Czech	26	Right	Cobra	07a1.jpg	2	0	3.05931	17	92	0.389528	1	10	1.53127	6	44
RC15	M	Czech	26	Left	Cobra	07a2.jpg	2	0	2.30991	8	68	0	0	0	1.77968	10	53
RC15	M	Czech	26	Left	Cobra	07b2.jpg	1	0	1.06879	4	32	0	0	0	3.53092	6	104
RC15	M	Czech	26	Right	Cobra	08a1.jpg	2	0	2.73008	13	82	0.389456	1	10	1.85068	7	54
RC15	M	Czech	26	Left	Cobra	08a2.jpg	2	0	1.65035	13	48	0	0	0	2.94026	7	88
RC15	M	Czech	26	Right	Cobra	08b1.jpg	2	0	2.30031	8	69	0	0	0	2.1696	5	65
RC15	M	Czech	26	Left	Cobra	08b2.jpg	2	0	2.63043	13	79	0	0	0	1.92266	8	56
RC15	M	Czech	26	Right	Other	09a1.jpg	2	0	0.891126	6	25	0	0	0	4.08885	12	121
RC15	M	Czech	26	Left	Other	09a2.jpg	2	0	4.06014	23	122	0.31904	2	7	0.55042	4	15
RC15	M	Czech	26	Right	Other	09b1.jpg	2	0	1.0298	5	31	0	0	0	3.5608	3	105
RC15	M	Czech	26	Left	Other	09b2.jpg	2	0	3.11978	15	92	0	0	0	1.40007	6	42
RC15	M	Czech	26	Right	Other	10a1.jpg	2	0	2.98945	19	88	0	0	0	2.00063	8	58
RC15	M	Czech	26	Left	Other	10a2.jpg	2	0	0.639983	5	19	0.419518	2	11	3.92195	14	116
RC15	M	Czech	26	Right	Other	10b1.jpg	2	0	3.17003	14	95	0	0	0	1.39062	5	40
RC15	M	Czech	26	Left	Other	10b2.jpg	2	0	2.2508	15	66	0	0	0	2.29995	15	69
RC16	M	Czech	28	Right	Viper	01a1.jpg	2	0	3.03041	13	89	0.369265	1	9	1.56001	6	47
RC16	M	Czech	28	Left	Viper	01a2.jpg	2	0	2.00922	13	58	0.38931	1	10	2.56131	13	77
RC16	M	Czech	28	Right	Viper	01b1.jpg	2	0	2.53017	11	76	0.479866	2	10	1.97076	6	59
RC16	M	Czech	28	Left	Viper	01b2.jpg	2	0	3.13049	11	92	0.539655	3	14	1.3298	8	40
RC16	M	Czech	28	Right	Viper	02a1.jpg	2	0	3.36086	15	99	0	0	0	1.6191	9	46
RC16	M	Czech	28	Left	Viper	02a2.jpg	2	0	2.22087	5	65	0.41906	2	10	2.3704	10	71
RC16	M	Czech	28	Right	Viper	02b1.jpg	2	0	2.3818	11	70	0.379443	1	10	2.22992	10	67
RC16	M	Czech	28	Left	Viper	02b2.jpg	2	0	2.8097	12	83	0.359531	1	9	1.84111	8	55
RC16	M	Czech	28	Right	Viper	03a1.jpg	2	0	1.86056	7	54	0.609459	2	16	2.53985	10	76
RC16	M	Czech	28	Left	Viper	03a2.jpg	2	0	2.78958	6	82	0.369475	1	9	1.84108	9	55
RC16	M	Czech	28	Right	Viper	03b1.jpg	2	0	2.83966	15	85	0.379912	1	9	1.76416	10	51
RC16	M	Czech	28	Left	Viper	03b2.jpg	2	0	2.66058	7	78	0.359417	1	9	1.97012	10	59
RC16	M	Czech	28	Right	Viper	04a1.jpg	2	0	2.76108	12	81	0.479303	1	12	1.73964	9	52
RC16	M	Czech	28	Left	Viper	04a2.jpg	2	0	2.32064	6	68	0.419653	1	10	2.26986	10	68
RC16	M	Czech	28	Right	Viper	04b1.jpg	2	0	2.65041	12	78	0.360313	1	9	1.96934	8	59
RC16	M	Czech	28	Left	Viper	04b2.jpg	2	0	2.09064	9	61	0.389352	1	9	2.49997	13	75
RC16	M	Czech	28	Right	Cobra	05a1.jpg	2	0	1.85	6	54	0.359618	1	9	2.7304	11	82
RC16	M	Czech	28	Left	Cobra	05a2.jpg	2	0	1.46063	8	42	0.419399	1	10	3.12969	12	93
RC16	M	Czech	28	Right	Cobra	05b1.jpg	2	0	2.6507	9	78	0.429412	2	11	1.9	8	57
RC16	M	Czech	28	Left	Cobra	05b2.jpg	2	0	2.18102	9	64	0.380435	1	9	2.36977	11	71
RC16	M	Czech	28	Right	Cobra	06a1.jpg	2	0	2.73998	11	82	0.429453	1	11	1.83039	5	53
RC16	M	Czech	28	Left	Cobra	06a2.jpg	2	0	2.99024	8	88	0.419586	2	10	1.59994	4	48
RC16	M	Czech	28	Right	Cobra	06b1.jpg	2	0	1.68036	12	49	0.399407	1	10	2.80996	18	84
RC16	M	Czech	28	Left	Cobra	06b2.jpg	2	0	2.89077	8	85	0.419088	4	10	1.63989	8	49
RC16	M	Czech	28	Right	Cobra	07a1.jpg	2	0	2.05066	9	60	0.349558	1	9	2.57988	11	77
RC16	M	Czech	28	Left	Cobra	07a2.jpg	2	0	2.39084	10	70	0.398837	1	10	2.19994	8	66
RC16	M	Czech	28	Right	Cobra	07b1.jpg	2	0	1.79024	13	52	0.349539	1	8	2.80006	10	84
RC16	M	Czech	28	Left	Cobra	07b2.jpg	2	0	2.93411	9	86	0.380014	1	9	1.66947	7	50
RC16	M	Czech	28	Right	Cobra	08a1.jpg	2	0	2.79056	9	82	0.389365	1	9	1.77003	5	53
RC16	M	Czech	28	Left	Cobra	08a2.jpg	2	0	2.08949	11	61	0.388993	1	9	2.53108	13	76
RC16	M	Czech	28	Right	Cobra	08b1.jpg	2	0	2.47037	12	72	0.289535	1	6	2.23049	11	67
RC16	M	Czech	28	Left	Cobra	08b2.jpg	2	0	2.96975	14	87	0.46933	1	12	1.40182	7	42
RC16	M	Czech	28	Right	Other	09a1.jpg	2	0	2.42041	12	71	0.359523	1	9	2.20014	9	66
RC16	M	Czech	28	Left	Other	09a2.jpg	2	0	2.59165	11	76	0.359704	1	9	1.96978	9	59
RC16	M	Czech	28	Right	Other	09b1.jpg	2	0	2.47973	8	74	0.459179	3	12	1.98067	7	58
RC16	M	Czech	28	Left	Other	09b2.jpg	2	0	1.72035	7	50	0.0399309	1	1	3.21973	13	94
RC16	M	Czech	28	Right	Other	10a1.jpg	2	0	2.59057	9	76	0.349412	1	9	2.03996	11	61
RC16	M	Czech	28	Left	Other	10a2.jpg	2	0	2.32116	11	68	0.34985	1	9	2.27958	13	68
RC16	M	Czech	28	Right	Other	10b1.jpg	2	0	3.00136	16	88	0.389355	1	9	1.47007	9	44
RC16	M	Czech	28	Left	Other	10b2.jpg	2	0	2.6308	9	77	0.349589	1	9	2.00003	9	60
RC17	M	Czech	29	Right	Viper	01a1.jpg	2	0	2.93058	17	86	0.400072	1	10	1.65987	11	50
RC17	M	Czech	29	Left	Viper	01a2.jpg	2	0	1.3508	9	39	0	0	0	3.10847	22	92
RC17	M	Czech	29	Right	Viper	01b1.jpg	2	0	2.75991	21	83	0.439284	1	12	1.70052	8	49
RC17	M	Czech	29	Left	Viper	01b2.jpg	2	0	1.80067	15	52	0.559355	1	15	2.34052	14	70
RC17	M	Czech	29	Right	Viper	02a1.jpg	2	0	3.08175	13	91	0.938672	2	26	0.869781	4	26
RC17	M	Czech	29	Left	Viper	02a2.jpg	2	0	2.66899	16	78	0.199938	3	6	1.66039	16	48
RC17	M	Czech	29	Right	Viper	02b1.jpg	2	0	2.19978	15	63	0.170025	1	5	2.24028	9	67
RC17	M	Czech	29	Left	Viper	02b2.jpg	2	0	2.6395	17	79	0.399637	1	10	1.76008	10	53
RC17	M	Czech	29	Right	Viper	03a1.jpg	2	8	1.90909	9	56	0	0	0	2.26036	15	66
RC17	M	Czech	29	Left	Viper	03a2.jpg	2	2	2.89097	15	85	0.410308	3	11	1.39839	6	42
RC17	M	Czech	29	Right	Viper	03b1.jpg	2	0	2.31113	13	69	0.439387	1	12	2.13037	11	62
RC17	M	Czech	29	Left	Viper	03b2.jpg	2	0	2.65077	21	78	0.479331	2	12	1.86087	9	56
RC17	M	Czech	29	Right	Viper	04a1.jpg	2	8	2.38907	20	69	0.140061	2	4	2.13973	14	64
RC17	M	Czech	29	Left	Viper	04a2.jpg	2	15	2.12997	15	60	0.329874	1	10	1.93005	8	58
RC17	M	Czech	29	Right	Viper	04b1.jpg	2	4	2.70074	12	79	0.160069	1	5	1.78902	14	53
RC17	M	Czech	29	Left	Viper	04b2.jpg	2	0	3.18003	26	92	0.309854	2	9	0.830005	6	25
RC17	M	Czech	29	Right	Cobra	05a1.jpg	2	0	2.26993	8	68	0.489671	1	13	2.16063	9	63
RC17	M	Czech	29	Left	Cobra	05a2.jpg	2	0	3.03952	12	88	0	0	0	1.0601	9	31
RC17	M	Czech	29	Right	Cobra	05b1.jpg	2	0	1.83006	8	55	0.409471	1	11	2.75059	11	81
RC17	M	Czech	29	Left	Cobra	05b2.jpg	2	0	1.57978	5	47	0.529633	2	14	2.65074	17	78
RC17	M	Czech	29	Right	Cobra	06a1.jpg	2	4	2.43059	18	71	0	0	0	1.59955	7	48
RC17	M	Czech	29	Left	Cobra	06a2.jpg	2	0	2.01992	17	58	0	0	0	1.48037	17	43
RC17	M	Czech	29	Right	Cobra	06b1.jpg	2	8	2.28121	12	67	0.669619	1	18	1.63	5	49
RC17	M	Czech	29	Left	Cobra	06b2.jpg	2	0	1.63082	10	47	0.509432	1	14	2.83984	15	85
RC17	M	Czech	29	Right	Cobra	07a1.jpg	2	0	2.04014	10	61	0	0	0	2.45895	14	72
RC17	M	Czech	29	Left	Cobra	07a2.jpg	2	1	2.08127	15	61	0	0	0	1.96994	9	59
RC17	M	Czech	29	Right	Cobra	07b1.jpg	2	0	2.72156	15	80	0.429396	1	11	1.6999	10	51
RC17	M	Czech	29	Left	Cobra	07b2.jpg	2	0	3.20111	14	94	0.299678	1	9	0.701046	7	21
RC17	M	Czech	29	Right	Cobra	08a1.jpg	2	0	2.07056	12	60	0.398786	1	10	2.29999	10	69
RC17	M	Czech	29	Left	Cobra	08a2.jpg	2	6	1.56083	9	45	0	0	0	2.02982	12	61
RC17	M	Czech	29	Right	Cobra	08b1.jpg	2	0	2.31045	19	70	0.31017	3	7	2.19055	14	64
RC17	M	Czech	29	Left	Cobra	08b2.jpg	2	0	2.72225	9	80	0.350318	3	9	1.81009	9	54
RC17	M	Czech	29	Right	Other	09a1.jpg	2	1	2.21002	17	62	0	0	0	2.35984	17	71
RC17	M	Czech	29	Left	Other	09a2.jpg	2	0	3.08038	10	89	0.0999545	2	3	1.60992	11	48
RC17	M	Czech	29	Right	Other	09b1.jpg	2	0	1.56929	10	46	0.470855	1	12	2.77107	17	83
RC17	M	Czech	29	Left	Other	09b2.jpg	2	0	2.19972	11	66	0.299385	1	9	2.21031	9	64
RC17	M	Czech	29	Right	Other	10a1.jpg	2	1	3.07996	26	89	0	0	0	1.89028	12	57
RC17	M	Czech	29	Left	Other	10a2.jpg	2	0	2.09942	12	63	0	0	0	2.83103	15	81
RC17	M	Czech	29	Right	Other	10b1.jpg	2	0	2.46004	14	72	0.569256	2	16	1.8802	10	56
RC17	M	Czech	29	Left	Other	10b2.jpg	2	1	2.73062	19	80	0.329445	2	10	1.70032	10	49
RC18	M	Czech	26	Right	Viper	01a1.jpg	2	0	3.43218	19	102	0.179539	1	4	1.37998	9	41
RC18	M	Czech	26	Left	Viper	01a2.jpg	2	0	1.85958	14	56	0.429388	1	11	2.03167	13	59
RC18	M	Czech	26	Right	Viper	01b1.jpg	2	0	0.658748	2	20	0	0	0	3.71019	23	107
RC18	M	Czech	26	Left	Viper	01b2.jpg	2	0	1.59065	15	46	0	0	0	2.24065	12	66
RC18	M	Czech	26	Right	Viper	02a1.jpg	2	0	1.32085	14	40	0.170112	1	5	3.0491	10	91
RC18	M	Czech	26	Left	Viper	02a2.jpg	2	1	2.06972	13	62	0.159681	2	5	1.49037	10	43
RC18	M	Czech	26	Right	Viper	02b1.jpg	1	0	1.43063	13	43	0.310069	1	9	2.43948	8	70
RC18	M	Czech	26	Right	Viper	03a1.jpg	2	0	1.91051	13	56	0.979953	5	27	1.29978	13	39
RC18	M	Czech	26	Left	Viper	03a2.jpg	2	0	3.11016	13	93	0.199883	1	6	1.43924	5	41
RC18	M	Czech	26	Right	Viper	03b1.jpg	2	0	0	0	0	0.260173	2	8	4.63999	20	135
RC18	M	Czech	26	Left	Viper	03b2.jpg	2	0	2.40076	11	70	0	0	0	2.59955	10	76
RC18	M	Czech	26	Right	Viper	04a1.jpg	2	2	2.16127	13	65	0.729724	3	22	1.99859	10	58
RC18	M	Czech	26	Left	Viper	04a2.jpg	2	0	2.93021	7	88	0.0398729	1	1	1.89054	16	53
RC18	M	Czech	26	Right	Viper	04b1.jpg	2	0	0.34018	2	10	0.120479	3	4	3.31932	20	98
RC18	M	Czech	26	Left	Viper	04b2.jpg	2	0	2.35018	14	71	0	0	0	1.82946	7	51
RC18	M	Czech	26	Right	Cobra	05a1.jpg	2	0	2.50917	13	73	0.0300542	1	1	1.91167	10	56
RC18	M	Czech	26	Left	Cobra	05a2.jpg	2	0	2.86079	24	84	0.569327	3	15	1.43982	7	43
RC18	M	Czech	26	Right	Cobra	05b1.jpg	2	0	2.32001	16	68	0	0	0	2.06916	12	60
RC18	M	Czech	26	Left	Cobra	05b2.jpg	2	0	1.84906	11	54	0	0	0	2.37024	9	71
RC18	M	Czech	26	Right	Cobra	06a1.jpg	2	0	1.53199	6	43	0.479741	2	14	2.73921	7	81
RC18	M	Czech	26	Left	Cobra	06a2.jpg	2	4	0.230697	3	7	0.648757	2	17	2.31044	12	68
RC18	M	Czech	26	Right	Cobra	06b1.jpg	2	0	0.871282	4	26	0	0	0	4.09855	18	120
RC18	M	Czech	26	Left	Cobra	06b2.jpg	2	0	3.02095	13	89	0	0	0	1.06887	5	31
RC18	M	Czech	26	Right	Cobra	07a1.jpg	2	0	2.02946	14	59	0	0	0	2.96063	9	87
RC18	M	Czech	26	Left	Cobra	07a2.jpg	2	0	3.51069	24	103	0.599377	3	16	0.899857	5	27
RC18	M	Czech	26	Right	Cobra	07b1.jpg	1	0	0.809901	3	24	0	0	0	3.9099	16	114
RC18	M	Czech	26	Right	Cobra	08a1.jpg	2	0	1.10987	8	33	0.0898763	1	1	3.62115	16	107
RC18	M	Czech	26	Left	Cobra	08a2.jpg	2	16	1.83057	11	54	0.169916	1	5	0.730117	8	18
RC18	M	Czech	26	Right	Cobra	08b1.jpg	2	0	4.9911	22	146	0	0	0	0	0	0
RC18	M	Czech	26	Left	Cobra	08b2.jpg	2	0	0.239692	3	7	0.199804	1	6	2.9495	11	85
RC18	M	Czech	26	Left	Other	09a2.jpg	1	1	1.10006	8	33	0	0	0	2.52959	21	73
RC18	M	Czech	26	Right	Other	09b1.jpg	2	0	0.269512	1	7	0.230265	1	7	4.45007	13	130
RC18	M	Czech	26	Left	Other	09b2.jpg	2	0	3.24072	16	95	0	0	0	1.56916	7	46
RC18	M	Czech	26	Right	Other	10a1.jpg	2	1	2.64053	8	79	0.33935	2	10	1.94972	11	55
RC18	M	Czech	26	Left	Other	10a2.jpg	2	0	1.33965	11	40	0	0	0	2.79077	12	82
RC18	M	Czech	26	Right	Other	10b1.jpg	2	0	1.63076	9	49	0.0701314	1	2	2.07944	12	59
RC18	M	Czech	26	Left	Other	10b2.jpg	2	0	2.56079	14	75	0	0	0	2.33913	13	68
RC19	M	Czech	21	Right	Viper	01a1.jpg	2	0	3.20061	15	94	0.489832	1	13	1.30004	1	39
RC19	M	Czech	21	Left	Viper	01a2.jpg	2	0	1.57094	4	47	0.459737	1	12	2.85497	8	84
RC19	M	Czech	21	Right	Viper	01b1.jpg	2	0	2.06087	9	59	0.449267	1	12	2.46972	8	74
RC19	M	Czech	21	Left	Viper	01b2.jpg	2	0	2.71621	11	81	0.399688	3	11	1.89396	5	55
RC19	M	Czech	21	Right	Viper	02a1.jpg	2	0	1.34017	6	40	0.43945	1	11	3.21097	10	95
RC19	M	Czech	21	Left	Viper	02a2.jpg	2	0	2.2503	8	66	0.479151	2	12	2.20061	8	66
RC19	M	Czech	21	Right	Viper	02b1.jpg	2	0	1.84914	9	54	0	0	0	3.16073	14	93
RC19	M	Czech	21	Left	Viper	02b2.jpg	2	0	1.60003	8	48	0.81033	5	21	2.44013	7	73
RC19	M	Czech	21	Right	Viper	03a1.jpg	2	0	0.999317	7	28	0.429104	1	11	3.50076	4	105
RC19	M	Czech	21	Left	Viper	03a2.jpg	2	0	1.58007	9	47	1.56982	5	46	1.81992	11	53
RC19	M	Czech	21	Right	Viper	03b1.jpg	2	0	1.92965	8	58	0.590336	3	14	2.42006	14	72
RC19	M	Czech	21	Left	Viper	03b2.jpg	2	0	2.70108	8	79	0.749508	4	21	1.55961	9	47
RC19	M	Czech	21	Right	Viper	04a1.jpg	2	0	2.39031	12	68	0.479356	1	13	2.09034	7	63
RC19	M	Czech	21	Left	Viper	04a2.jpg	2	0	1.97072	7	59	0.479462	1	13	2.4295	8	73
RC19	M	Czech	21	Right	Viper	04b1.jpg	2	0	0.400357	5	10	0.429403	1	11	4.17002	5	125
RC19	M	Czech	21	Left	Viper	04b2.jpg	2	0	3.20005	2	96	0.469799	2	12	1.3201	5	38
RC19	M	Czech	21	Right	Cobra	05a1.jpg	2	0	1.80009	5	54	0.469509	1	12	2.66012	9	78
RC19	M	Czech	21	Left	Cobra	05a2.jpg	2	0	2.94002	11	88	0.439418	1	12	1.63031	5	47
RC19	M	Czech	21	Right	Cobra	05b1.jpg	2	0	2.44085	6	71	0.130001	2	4	2.35906	6	69
RC19	M	Czech	21	Left	Cobra	05b2.jpg	2	0	2.08083	8	61	0.579305	2	16	2.34981	12	70
RC19	M	Czech	21	Right	Cobra	06a1.jpg	2	0	0	0	0	0.918798	2	26	4.07211	6	120
RC19	M	Czech	21	Left	Cobra	06a2.jpg	2	0	2.70147	14	81	0.429613	1	11	1.85942	7	54
RC19	M	Czech	21	Right	Cobra	06b1.jpg	2	0	1.7003	9	51	0.619347	4	17	2.56978	8	77
RC19	M	Czech	21	Left	Cobra	06b2.jpg	2	0	3.21201	17	94	0.419722	1	11	1.28967	6	39
RC19	M	Czech	21	Right	Cobra	07a1.jpg	2	0	0.920169	7	28	0.399293	1	10	3.63097	13	107
RC19	M	Czech	21	Left	Cobra	07a2.jpg	2	0	2.53015	6	74	0.399867	1	10	2.07013	5	62
RC19	M	Czech	21	Right	Cobra	07b1.jpg	2	8	1.02019	6	29	0.0295091	1	1	3.50098	10	103
RC19	M	Czech	21	Left	Cobra	07b2.jpg	2	0	3.10159	10	91	0.459592	1	12	1.42925	6	42
RC19	M	Czech	21	Right	Cobra	08a1.jpg	2	0	1.61064	10	46	0.429192	1	11	2.82979	11	85
RC19	M	Czech	21	Left	Cobra	08a2.jpg	2	0	3.2904	17	97	0	0	0	1.70973	7	48
RC19	M	Czech	21	Right	Cobra	08b1.jpg	2	0	1.98017	11	59	0.509503	2	14	1.96032	8	57
RC19	M	Czech	21	Left	Cobra	08b2.jpg	2	0	1.62984	9	49	0.439081	1	11	2.8607	3	84
RC19	M	Czech	21	Right	Other	09a1.jpg	2	0	1.30006	3	39	0.599405	1	16	3.10061	7	91
RC19	M	Czech	21	Left	Other	09a2.jpg	2	0	1.818	9	54	0.531597	3	16	2.5106	7	74
RC19	M	Czech	21	Right	Other	09b1.jpg	2	0	2.68906	13	79	0.300774	2	9	1.97057	8	57
RC19	M	Czech	21	Left	Other	09b2.jpg	2	0	1.76002	5	53	0.499386	1	13	2.70071	14	79
RC19	M	Czech	21	Right	Other	10a1.jpg	2	0	2.13015	7	64	0.429645	1	11	2.40038	10	70
RC19	M	Czech	21	Left	Other	10a2.jpg	2	0	2.40057	8	72	0.379775	1	10	2.18982	8	64
RC19	M	Czech	21	Right	Other	10b1.jpg	2	0	1.22963	6	37	0.610244	3	16	3.15063	14	93
RC19	M	Czech	21	Left	Other	10b2.jpg	2	0	3.7897	20	112	0.440591	2	12	0.739811	5	22
RC20	M	Czech	22	Right	Viper	01a1.jpg	2	0	2.76983	10	83	0.439091	1	11	1.79074	6	52
RC20	M	Czech	22	Left	Viper	01a2.jpg	2	0	2.33991	8	70	0.389453	1	10	2.26145	11	66
RC20	M	Czech	22	Right	Viper	01b1.jpg	2	0	3.57056	15	107	0.369242	1	9	1.05032	2	30
RC20	M	Czech	22	Left	Viper	01b2.jpg	2	0	3.27938	13	98	0.360038	1	9	1.35159	7	39
RC20	M	Czech	22	Right	Viper	02a1.jpg	2	0	1.90976	7	57	0.389477	1	10	2.72097	10	80
RC20	M	Czech	22	Left	Viper	02a2.jpg	2	0	3.02995	9	91	0.449499	1	12	1.50124	5	43
RC20	M	Czech	22	Right	Viper	02b1.jpg	2	0	2.70102	11	79	0.359664	1	9	1.92982	4	58
RC20	M	Czech	22	Left	Viper	02b2.jpg	2	0	2.26988	10	68	0.379635	1	10	2.36042	12	69
RC20	M	Czech	22	Right	Viper	03a1.jpg	2	0	2.79082	11	82	0.399587	2	10	1.80048	4	54
RC20	M	Czech	22	Left	Viper	03a2.jpg	2	0	2.96036	8	89	0.359185	1	9	1.67026	9	48
RC20	M	Czech	22	Right	Viper	03b1.jpg	2	0	2.53121	12	76	0.369348	1	9	1.66927	8	48
RC20	M	Czech	22	Left	Viper	03b2.jpg	2	0	0.799927	2	24	0.399399	1	10	3.80067	12	112
RC20	M	Czech	22	Right	Viper	04a1.jpg	2	0	2.36979	8	71	0.539434	2	15	1.8997	8	55
RC20	M	Czech	22	Left	Viper	04a2.jpg	2	0	1.09117	5	31	0.479088	1	13	3.43992	12	103
RC20	M	Czech	22	Right	Viper	04b1.jpg	2	0	3.93314	16	118	0.399008	1	10	0.630391	3	17
RC20	M	Czech	22	Left	Viper	04b2.jpg	2	0	3.51034	16	105	0.359615	1	9	1.12054	8	32
RC20	M	Czech	22	Right	Cobra	05a1.jpg	2	0	2.37002	9	71	0.359493	1	9	2.29013	5	67
RC20	M	Czech	22	Left	Cobra	05a2.jpg	2	0	2.63056	14	77	0.429259	1	11	1.96011	8	59
RC20	M	Czech	22	Right	Cobra	05b1.jpg	2	0	3.62408	14	107	0.459412	1	12	0.898944	2	27
RC20	M	Czech	22	Left	Cobra	05b2.jpg	2	0	2.53048	10	76	0.399479	1	10	2.06997	8	60
RC20	M	Czech	22	Right	Cobra	06a1.jpg	2	0	3.56025	12	105	0.300175	2	7	1.13004	7	34
RC20	M	Czech	22	Left	Cobra	06a2.jpg	2	0	3.07012	7	92	0.22991	1	7	1.56067	5	45
RC20	M	Czech	22	Right	Cobra	06b1.jpg	2	0	2.30089	8	69	0.389534	1	10	2.30013	11	67
RC20	M	Czech	22	Left	Cobra	06b2.jpg	2	0	4.69085	13	137	0.317444	1	10	0	0	0
RC20	M	Czech	22	Right	Cobra	07a1.jpg	2	0	2.24007	9	66	0.369464	1	9	2.38166	6	70
RC20	M	Czech	22	Left	Cobra	07a2.jpg	2	0	4.17099	17	125	0.64845	2	18	0.19032	2	4
RC20	M	Czech	22	Right	Cobra	07b1.jpg	2	0	2.9693	13	89	0.330147	1	8	1.69075	2	49
RC20	M	Czech	22	Left	Cobra	07b2.jpg	2	0	2.33962	12	68	0.199812	1	6	2.4605	13	72
RC20	M	Czech	22	Right	Cobra	08a1.jpg	2	0	4.34076	16	130	0	0	0	0.210655	2	5
RC20	M	Czech	22	Left	Cobra	08a2.jpg	2	0	2.96024	7	89	0.439648	2	11	1.58994	4	46
RC20	M	Czech	22	Right	Cobra	08b1.jpg	2	0	3.2001	15	96	0.459359	1	12	1.13047	6	32
RC20	M	Czech	22	Left	Cobra	08b2.jpg	2	0	3.06994	10	92	0.429454	1	11	1.09036	6	31
RC20	M	Czech	22	Right	Other	09a1.jpg	2	0	3.16974	13	93	0.220359	2	5	1.52971	6	46
RC20	M	Czech	22	Left	Other	09a2.jpg	2	0	2.87029	10	86	0.429704	3	11	1.69998	6	49
RC20	M	Czech	22	Right	Other	09b1.jpg	2	0	2.46975	12	74	0.359639	1	9	2.16797	10	63
RC20	M	Czech	22	Left	Other	09b2.jpg	2	0	3.34022	11	100	0.259556	1	8	1.26066	4	36
RC20	M	Czech	22	Right	Other	10a1.jpg	2	0	2.05058	15	58	0	0	0	2.78013	10	83
RC20	M	Czech	22	Left	Other	10a2.jpg	2	0	2.59966	10	78	0.339431	1	8	2.05316	10	60
RC20	M	Czech	22	Right	Other	10b1.jpg	2	0	2.89898	13	87	0.380475	1	10	1.73064	4	50
RC20	M	Czech	22	Left	Other	10b2.jpg	2	0	2.73001	10	82	0.398823	1	10	1.87068	4	54
RC21	F	Czech	20	Right	Viper	01a1.jpg	2	0	3.24139	18	92	0.0601844	2	2	1.70836	6	51
RC21	F	Czech	20	Left	Viper	01a2.jpg	2	0	2.34956	9	69	0.0996612	1	3	2.47026	14	74
RC21	F	Czech	20	Right	Viper	01b1.jpg	2	0	2.80086	8	82	0.549581	2	15	1.02981	2	30
RC21	F	Czech	20	Left	Viper	01b2.jpg	2	0	2.60877	13	76	0	0	0	2.40115	10	70
RC21	F	Czech	20	Right	Viper	02a1.jpg	2	0	2.08078	12	61	0	0	0	2.16982	8	65
RC21	F	Czech	20	Left	Viper	02a2.jpg	2	0	2.54935	10	75	0.569302	1	15	1.841	9	55
RC21	F	Czech	20	Right	Viper	02b1.jpg	2	0	1.50952	14	45	0.260234	1	8	1.30126	9	39
RC21	F	Czech	20	Left	Viper	02b2.jpg	2	0	2.51089	13	75	0.270116	3	8	1.95908	14	57
RC21	F	Czech	20	Right	Viper	03a1.jpg	2	0	3.20004	16	92	0.0399412	1	1	1.52973	5	46
RC21	F	Czech	20	Left	Viper	03a2.jpg	2	0	2.7212	10	80	0.499485	1	13	1.61053	9	49
RC21	F	Czech	20	Right	Viper	03b1.jpg	2	0	2.41067	12	70	0.589527	2	15	1.96048	11	58
RC21	F	Czech	20	Left	Viper	03b2.jpg	2	0	2.51997	10	76	0.429688	1	11	2.0005	5	58
RC21	F	Czech	20	Right	Viper	04a1.jpg	2	0	1.4491	7	43	0.50062	1	13	3.04048	9	90
RC21	F	Czech	20	Left	Viper	04a2.jpg	2	9	3.00923	9	90	0.480022	1	12	1.17059	4	32
RC21	F	Czech	20	Right	Viper	04b1.jpg	2	0	2.22951	8	64	0.209582	2	6	2.49046	6	73
RC21	F	Czech	20	Left	Viper	04b2.jpg	2	1	0.990604	3	28	0	0	0	3.57969	3	107
RC21	F	Czech	20	Right	Cobra	05a1.jpg	2	0	2.97143	7	87	0.0300694	1	1	1.5294	4	46
RC21	F	Czech	20	Left	Cobra	05a2.jpg	2	0	2.76993	13	82	0.499432	1	13	1.72275	3	50
RC21	F	Czech	20	Right	Cobra	05b1.jpg	2	0	3.50056	14	103	0.0398656	1	1	1.35995	9	41
RC21	F	Czech	20	Left	Cobra	05b2.jpg	2	0	2.2802	10	64	0.270073	1	8	2.40003	13	72
RC21	F	Czech	20	Right	Cobra	06a1.jpg	2	0	3.0807	4	91	0.539468	1	14	1.2999	5	39
RC21	F	Czech	20	Left	Cobra	06a2.jpg	2	0	1.87043	8	56	0.479371	2	12	2.6402	9	78
RC21	F	Czech	20	Right	Cobra	06b1.jpg	2	0	4.73899	16	140	0	0	0	0.130894	2	2
RC21	F	Czech	20	Left	Cobra	06b2.jpg	2	0	2.65086	8	78	0.399438	1	10	1.83963	5	55
RC21	F	Czech	20	Right	Cobra	07a1.jpg	2	0	1.95074	12	57	0.249788	2	7	2.65959	10	78
RC21	F	Czech	20	Left	Cobra	07a2.jpg	2	0	3.19035	11	96	0.439052	2	11	1.36444	4	39
RC21	F	Czech	20	Right	Cobra	07b1.jpg	2	0	3.07972	4	90	0.639132	1	18	1.30088	2	39
RC21	F	Czech	20	Left	Cobra	07b2.jpg	2	0	2.88147	14	83	0.49958	2	15	1.46999	3	44
RC21	F	Czech	20	Right	Cobra	08a1.jpg	2	0	2.92981	9	86	0.230163	1	7	1.76942	5	51
RC21	F	Czech	20	Left	Cobra	08a2.jpg	2	0	1.90107	7	57	0.489451	1	13	2.53107	8	74
RC21	F	Czech	20	Right	Cobra	08b1.jpg	2	0	2.48028	9	74	0.439317	1	12	2.0101	3	57
RC21	F	Czech	20	Left	Cobra	08b2.jpg	2	0	2.94107	7	86	0.569698	2	15	0.358913	2	11
RC21	F	Czech	20	Right	Other	09a1.jpg	2	0	2.52133	15	74	0.489434	2	13	1.50942	6	45
RC21	F	Czech	20	Left	Other	09a2.jpg	2	0	3.47022	4	102	0.439384	1	12	1.09996	3	33
RC21	F	Czech	20	Right	Other	09b1.jpg	2	1	2.81047	16	82	0.429437	1	11	0.629981	2	19
RC21	F	Czech	20	Left	Other	09b2.jpg	2	0	2.3087	8	68	0	0	0	2.64071	1	77
RC21	F	Czech	20	Right	Other	10a1.jpg	2	0	3.21956	14	95	0.160095	1	5	1.63025	9	47
RC21	F	Czech	20	Left	Other	10a2.jpg	2	0	3.31925	14	98	0.359551	1	9	1.23128	5	37
RC21	F	Czech	20	Right	Other	10b1.jpg	2	0	1.53981	5	46	0	0	0	3.42045	11	99
RC21	F	Czech	20	Left	Other	10b2.jpg	2	0	3.07041	19	88	0	0	0	1.93104	12	58
RC22	M	Czech	23	Right	Viper	01a1.jpg	2	0	3.31886	17	97	0	0	0	0.861342	2	24
RC22	M	Czech	23	Left	Viper	01a2.jpg	2	0	1.76898	5	53	0	0	0	3.16097	13	91
RC22	M	Czech	23	Right	Viper	01b1.jpg	2	0	1.50259	6	45	0	0	0	2.92549	7	86
RC22	M	Czech	23	Left	Viper	01b2.jpg	2	0	3.72941	8	110	0	0	0	0.871245	7	25
RC22	M	Czech	23	Right	Viper	02a1.jpg	2	11	1.2204	9	35	0	0	0	1.06971	6	32
RC22	M	Czech	23	Left	Viper	02a2.jpg	2	0	1.53836	9	46	0	0	0	2.83032	15	83
RC22	M	Czech	23	Right	Viper	02b1.jpg	2	0	1.95009	12	57	0	0	0	2.3311	15	70
RC22	M	Czech	23	Left	Viper	02b2.jpg	2	0	3.23995	16	97	0.200086	2	6	1.19045	8	34
RC22	M	Czech	23	Right	Viper	03a1.jpg	2	0	4.50259	1	133	0	0	0	0	0	0
RC22	M	Czech	23	Left	Viper	03a2.jpg	2	0	4.61061	8	137	0	0	0	0	0	0
RC22	M	Czech	23	Right	Viper	03b1.jpg	2	0	2.50055	12	73	0.200161	2	6	2.2992	8	67
RC22	M	Czech	23	Left	Viper	03b2.jpg	2	1	1.77085	7	50	1.00011	2	30	1.94009	13	58
RC22	M	Czech	23	Right	Viper	04a1.jpg	2	0	4.16008	19	121	0	0	0	0.830103	9	25
RC22	M	Czech	23	Left	Viper	04a2.jpg	2	0	0.529735	5	16	0	0	0	4.28057	16	125
RC22	M	Czech	23	Right	Viper	04b1.jpg	1	0	2.5512	13	75	0.0399785	1	1	1.99981	10	60
RC22	M	Czech	23	Right	Cobra	05a1.jpg	2	0	1.94925	13	58	0	0	0	0.960574	5	29
RC22	M	Czech	23	Left	Cobra	05a2.jpg	2	0	1.21128	4	36	0	0	0	3.35984	3	99
RC22	M	Czech	23	Right	Cobra	05b1.jpg	2	0	3.13156	6	92	0	0	0	1.17919	7	35
RC22	M	Czech	23	Left	Cobra	05b2.jpg	2	0	4.01262	4	120	0	0	0	0.56384	2	15
RC22	M	Czech	23	Right	Cobra	06a1.jpg	2	0	3.67029	20	108	0	0	0	0.570211	5	17
RC22	M	Czech	23	Left	Cobra	06a2.jpg	2	0	1.49909	4	45	0.150236	1	2	3.00037	16	88
RC22	M	Czech	23	Right	Cobra	06b1.jpg	2	0	1.53956	6	46	0	0	0	2.95055	6	87
RC22	M	Czech	23	Left	Cobra	06b2.jpg	2	0	2.75893	9	80	0	0	0	2.22116	6	65
RC22	M	Czech	23	Right	Cobra	07a1.jpg	2	0	3.40111	6	102	0	0	0	1.1865	7	34
RC22	M	Czech	23	Left	Cobra	07a2.jpg	2	0	1.4312	9	41	0	0	0	3.05932	11	92
RC22	M	Czech	23	Right	Cobra	07b1.jpg	2	0	1.04021	11	28	0	0	0	3.73017	11	112
RC22	M	Czech	23	Left	Cobra	07b2.jpg	2	0	2.06001	10	60	0.150128	2	4	2.15064	6	65
RC22	M	Czech	23	Right	Cobra	08a1.jpg	2	0	0.629937	3	19	0	0	0	3.91046	11	115
RC22	M	Czech	23	Left	Cobra	08a2.jpg	2	0	1.95228	11	57	0	0	0	2.53038	18	76
RC22	M	Czech	23	Right	Cobra	08b1.jpg	2	6	1.59245	10	46	0	0	0	3.03885	13	91
RC22	M	Czech	23	Left	Cobra	08b2.jpg	2	0	2.09932	9	61	0	0	0	2.33148	14	70
RC22	M	Czech	23	Right	Other	09a1.jpg	2	0	3.13075	9	92	0	0	0	1.09996	5	33
RC22	M	Czech	23	Left	Other	09a2.jpg	2	0	2.50142	8	75	0	0	0	2.06918	11	60
RC22	M	Czech	23	Right	Other	09b1.jpg	2	0	2.72946	12	80	0	0	0	1.63966	8	48
RC22	M	Czech	23	Left	Other	09b2.jpg	2	0	3.19145	12	94	0.199993	1	6	1.05999	7	32
RC22	M	Czech	23	Right	Other	10a1.jpg	2	0	3.05183	13	87	0	0	0	1.95947	11	59
RC22	M	Czech	23	Left	Other	10a2.jpg	2	0	1.45917	8	41	0	0	0	3.52021	21	103
RC22	M	Czech	23	Right	Other	10b1.jpg	2	0	1.38999	9	40	0	0	0	3.1104	17	93
RC22	M	Czech	23	Left	Other	10b2.jpg	2	0	2.63968	15	79	0.0905174	1	1	1.93036	11	58
RC23	F	Czech	23	Right	Viper	01a1.jpg	2	0	3.7897	17	112	0.130048	1	4	1.07104	3	30
RC23	F	Czech	23	Left	Viper	01a2.jpg	2	0	0.770309	4	23	0	0	0	1.8495	6	54
RC23	F	Czech	23	Right	Viper	01b1.jpg	2	0	2.68991	9	81	0.44957	1	12	1.7309	6	50
RC23	F	Czech	23	Left	Viper	01b2.jpg	2	0	3.6296	16	106	0	0	0	1.35328	6	39
RC23	F	Czech	23	Right	Viper	02a1.jpg	2	0	2.27096	4	68	0.489411	1	12	2.24965	11	66
RC23	F	Czech	23	Left	Viper	02a2.jpg	2	0	1.79992	9	54	1.7296	3	49	1.48191	3	42
RC23	F	Czech	23	Right	Viper	02b1.jpg	2	0	1.35885	5	39	0	0	0	3.59131	10	106
RC23	F	Czech	23	Left	Viper	02b2.jpg	2	0	2.6705	12	78	0	0	0	2.32074	12	68
RC23	F	Czech	23	Right	Viper	03a1.jpg	2	0	2.41939	10	71	0.170223	1	5	2.35106	8	69
RC23	F	Czech	23	Left	Viper	03a2.jpg	2	0	3.71106	9	110	0.499479	1	13	0.69982	1	21
RC23	F	Czech	23	Right	Viper	03b1.jpg	2	0	1.31996	6	40	0.260281	2	8	1.40992	5	41
RC23	F	Czech	23	Left	Viper	03b2.jpg	2	0	3.9811	14	115	0	0	0	0.999834	1	30
RC23	F	Czech	23	Right	Viper	04a1.jpg	2	0	3.63903	17	107	0.489126	1	12	0.86139	4	26
RC23	F	Czech	23	Left	Viper	04a2.jpg	2	0	3.64056	17	108	0	0	0	0.609306	4	16
RC23	F	Czech	23	Right	Viper	04b1.jpg	2	0	2.60021	15	76	0.329773	1	10	1.97054	9	57
RC23	F	Czech	23	Left	Viper	04b2.jpg	2	0	3.61118	15	107	0.330449	1	10	0.829559	2	25
RC23	F	Czech	23	Left	Cobra	05a2.jpg	1	1	3.26961	14	96	0.259398	1	5	0.770434	3	23
RC23	F	Czech	23	Right	Cobra	05b1.jpg	2	0	2.01271	9	58	0	0	0	2.83234	10	83
RC23	F	Czech	23	Left	Cobra	05b2.jpg	2	0	2.86884	14	84	0.508778	2	13	1.4728	7	44
RC23	F	Czech	23	Right	Cobra	06a1.jpg	2	0	0.359288	2	11	0.450424	1	11	3.99076	8	118
RC23	F	Czech	23	Left	Cobra	06a2.jpg	2	0	2.76001	5	81	0.559493	1	15	1.67038	5	50
RC23	F	Czech	23	Right	Cobra	06b1.jpg	2	0	3.26095	12	98	0.489588	1	13	1.02034	8	29
RC23	F	Czech	23	Left	Cobra	06b2.jpg	2	0	1.26891	7	35	0.329709	1	10	3.25121	9	96
RC23	F	Czech	23	Right	Cobra	07a1.jpg	2	0	2.06067	11	60	0	0	0	0.940717	2	28
RC23	F	Czech	23	Left	Cobra	07a2.jpg	2	0	1.58153	6	46	0.359114	2	11	2.89979	12	86
RC23	F	Czech	23	Left	Cobra	07b2.jpg	1	0	1.81085	10	50	0	0	0	1.40537	3	42
RC23	F	Czech	23	Right	Cobra	08a1.jpg	2	0	1.47853	8	44	0.519083	1	14	2.69206	9	79
RC23	F	Czech	23	Left	Cobra	08a2.jpg	2	0	3.01112	8	86	0.179033	1	5	1.00003	5	30
RC23	F	Czech	23	Right	Cobra	08b1.jpg	2	0	3.63061	15	107	0.44888	1	11	0.460086	1	14
RC23	F	Czech	23	Left	Cobra	08b2.jpg	2	1	3.75097	14	108	0	0	0	0	0	0
RC23	F	Czech	23	Right	Other	09a1.jpg	2	0	2.75774	12	83	0.489356	1	12	1.39114	4	40
RC23	F	Czech	23	Left	Other	09a2.jpg	2	0	2.44058	12	71	0	0	0	2.0985	7	61
RC23	F	Czech	23	Right	Other	09b1.jpg	2	0	2.74927	10	79	0.0901029	3	3	2.08095	9	61
RC23	F	Czech	23	Left	Other	09b2.jpg	2	0	2.9309	9	86	0.0300078	1	1	1.53994	6	46
RC23	F	Czech	23	Right	Other	10a1.jpg	1	0	3.45269	11	102	0.189534	1	4	1.30939	7	39
RC23	F	Czech	23	Right	Other	10b1.jpg	2	14	1.6697	6	46	0.0299952	1	1	2.80082	18	84
RC23	F	Czech	23	Left	Other	10b2.jpg	2	0	3.14931	10	89	0	0	0	1.7905	10	54
RC24	M	Czech	21	Right	Viper	01a1.jpg	2	0	2.91032	15	86	0.409611	2	11	1.67019	11	50
RC24	M	Czech	21	Left	Viper	01a2.jpg	2	0	2.62366	7	77	0.468982	2	12	1.89944	7	57
RC24	M	Czech	21	Right	Viper	01b1.jpg	2	0	2.04092	13	60	0.159235	1	3	2.76977	14	83
RC24	M	Czech	21	Left	Viper	01b2.jpg	2	0	2.15098	10	63	0.268673	1	6	2.57973	12	77
RC24	M	Czech	21	Right	Viper	02a1.jpg	2	0	2.32157	15	68	0.130094	2	4	2.20021	15	66
RC24	M	Czech	21	Left	Viper	02a2.jpg	2	0	2.8204	14	83	0	0	0	1.80981	8	54
RC24	M	Czech	21	Right	Viper	02b1.jpg	2	0	2.33082	13	68	0.30007	1	9	2.32976	13	68
RC24	M	Czech	21	Left	Viper	02b2.jpg	2	0	2.27067	14	68	0.119973	2	2	2.61933	11	77
RC24	M	Czech	21	Right	Viper	03a1.jpg	2	0	2.10026	11	63	0	0	0	2.46471	9	72
RC24	M	Czech	21	Left	Viper	03a2.jpg	2	0	2.53866	13	76	0.17953	2	4	1.99093	11	58
RC24	M	Czech	21	Right	Viper	03b1.jpg	2	0	1.78025	10	52	0	0	0	3.18132	11	94
RC24	M	Czech	21	Left	Viper	03b2.jpg	2	0	2.49999	15	75	0.710166	2	18	1.7323	6	52
RC24	M	Czech	21	Right	Viper	04a1.jpg	2	0	2.46862	22	72	0.169975	2	5	2.15163	15	63
RC24	M	Czech	21	Left	Viper	04a2.jpg	2	0	2.55044	9	75	0.459632	2	12	2.00966	14	60
RC24	M	Czech	21	Right	Viper	04b1.jpg	2	0	3.40163	9	99	0.429486	1	11	1.12862	8	34
RC24	M	Czech	21	Left	Viper	04b2.jpg	2	0	1.84985	12	53	0.0399644	1	1	2.70082	12	81
RC24	M	Czech	21	Right	Cobra	05a1.jpg	2	0	1.7003	10	51	0.0992131	1	3	2.49166	13	73
RC24	M	Czech	21	Left	Cobra	05a2.jpg	2	0	2.32126	10	68	0.240436	1	7	2.2699	7	68
RC24	M	Czech	21	Right	Cobra	05b1.jpg	2	0	3.36036	14	99	0.399677	1	10	1.13011	5	33
RC24	M	Czech	21	Left	Cobra	05b2.jpg	2	0	1.86997	12	56	0	0	0	2.98056	14	88
RC24	M	Czech	21	Right	Cobra	06a1.jpg	2	1	1.83803	8	53	0.100768	1	3	1.11152	16	33
RC24	M	Czech	21	Left	Cobra	06a2.jpg	2	0	2.3001	13	69	0	0	0	2.32032	13	68
RC24	M	Czech	21	Right	Cobra	06b1.jpg	2	0	2.12956	10	62	0.369463	2	9	2.36111	21	71
RC24	M	Czech	21	Left	Cobra	06b2.jpg	2	0	1.30039	11	37	0.459954	2	12	2.8599	13	86
RC24	M	Czech	21	Right	Cobra	07a1.jpg	2	0	2.2205	10	65	0	0	0	2.26998	6	68
RC24	M	Czech	21	Left	Cobra	07a2.jpg	2	0	2.36015	13	71	0	0	0	2.2404	11	65
RC24	M	Czech	21	Right	Cobra	07b1.jpg	2	0	2.99915	16	90	0.449326	4	12	1.43094	5	41
RC24	M	Czech	21	Left	Cobra	07b2.jpg	2	0	2.6904	11	79	0.399228	1	10	1.90016	12	57
RC24	M	Czech	21	Right	Cobra	08a1.jpg	2	0	2.13026	10	62	0	0	0	2.33982	14	70
RC24	M	Czech	21	Left	Cobra	08a2.jpg	2	0	2.83062	18	83	0	0	0	1.66989	10	50
RC24	M	Czech	21	Right	Cobra	08b1.jpg	2	0	1.65092	11	48	0	0	0	2.60921	22	77
RC24	M	Czech	21	Left	Cobra	08b2.jpg	2	0	2.39913	12	70	0.0399241	1	1	2.38138	12	70
RC24	M	Czech	21	Right	Other	09a1.jpg	2	0	1.9405	14	58	0.409072	1	11	2.30201	15	67
RC24	M	Czech	21	Left	Other	09a2.jpg	2	0	2.36919	16	69	0	0	0	0.920397	5	26
RC24	M	Czech	21	Right	Other	09b1.jpg	2	0	2.67758	16	78	0.0302433	1	1	1.98108	7	58
RC24	M	Czech	21	Left	Other	09b2.jpg	2	0	2.09015	13	63	0.319362	1	8	2.53066	15	74
RC24	M	Czech	21	Right	Other	10a1.jpg	2	1	2.21032	19	66	0.129693	1	2	2.61044	13	77
RC24	M	Czech	21	Left	Other	10a2.jpg	2	0	2.23131	20	65	0	0	0	2.34986	13	68
RC24	M	Czech	21	Right	Other	10b1.jpg	2	0	1.81931	13	55	0	0	0	2.85052	19	83
RC24	M	Czech	21	Left	Other	10b2.jpg	2	0	2.79731	15	80	0.249677	3	7	1.79588	11	54
RC25	M	Czech	20	Right	Viper	01a1.jpg	2	0	2.71116	13	81	0.409715	1	11	1.85989	10	54
RC25	M	Czech	20	Left	Viper	01a2.jpg	2	7	3.42119	11	101	0.32925	1	10	1.00015	10	28
RC25	M	Czech	20	Right	Viper	01b1.jpg	2	15	1.16921	6	35	0.600145	1	16	2.69082	10	79
RC25	M	Czech	20	Left	Viper	01b2.jpg	2	0	2.89995	4	87	0.39944	1	10	1.71083	6	50
RC25	M	Czech	20	Right	Viper	02a1.jpg	2	18	1.68093	8	49	0.439146	1	11	2.26999	7	68
RC25	M	Czech	20	Left	Viper	02a2.jpg	2	0	3.23007	12	97	0.469468	1	12	1.2507	6	35
RC25	M	Czech	20	Right	Viper	02b1.jpg	2	16	3.26033	8	98	0.438682	1	11	0.770045	6	21
RC25	M	Czech	20	Left	Viper	02b2.jpg	2	0	1.20008	6	36	0.469083	1	12	2.39015	5	68
RC25	M	Czech	20	Right	Viper	03a1.jpg	2	0	2.23074	9	67	0.42958	1	11	2.25996	11	66
RC25	M	Czech	20	Left	Viper	03a2.jpg	2	0	2.22057	7	65	0.539145	2	14	2.23046	7	67
RC25	M	Czech	20	Right	Viper	03b1.jpg	2	0	2.96	7	87	0.400274	3	10	1.39026	5	42
RC25	M	Czech	20	Left	Viper	03b2.jpg	2	19	3.04014	10	88	0	0	0	1.34005	7	40
RC25	M	Czech	20	Right	Viper	04a1.jpg	2	9	1.29133	3	37	0.259884	1	8	0.969495	8	27
RC25	M	Czech	20	Left	Viper	04a2.jpg	2	0	1.99985	8	60	0.418993	1	11	2.59093	9	76
RC25	M	Czech	20	Right	Viper	04b1.jpg	2	0	2.89068	7	85	0.428983	1	11	1.67003	8	50
RC25	M	Czech	20	Left	Viper	04b2.jpg	2	0	2.45966	8	72	0.459715	1	12	2.07115	6	61
RC25	M	Czech	20	Right	Cobra	05a1.jpg	2	0	2.01085	4	59	0.309383	2	7	2.66987	10	80
RC25	M	Czech	20	Left	Cobra	05a2.jpg	2	16	3.3411	12	99	0.478431	1	12	0.609853	3	18
RC25	M	Czech	20	Right	Cobra	05b1.jpg	2	0	2.83037	11	83	0.439486	2	12	1.74018	8	52
RC25	M	Czech	20	Left	Cobra	05b2.jpg	2	16	1.63397	12	48	0.399357	1	10	2.41052	10	72
RC25	M	Czech	20	Right	Cobra	06a1.jpg	2	41	2.23033	15	63	0.100637	1	1	0.36996	4	11
RC25	M	Czech	20	Left	Cobra	06a2.jpg	2	12	3.28093	12	97	0.439309	1	12	0.870787	4	26
RC25	M	Czech	20	Right	Cobra	06b1.jpg	2	34	3.33025	11	98	0.49978	2	13	0.0298888	1	1
RC25	M	Czech	20	Left	Cobra	06b2.jpg	2	0	1.64049	3	49	0.429526	2	11	2.93046	2	86
RC25	M	Czech	20	Right	Cobra	07a1.jpg	2	0	2.20323	7	66	0.379306	1	10	2.41066	11	71
RC25	M	Czech	20	Left	Cobra	07a2.jpg	2	40	2.45098	6	72	0.378676	1	9	0.839911	5	25
RC25	M	Czech	20	Right	Cobra	07b1.jpg	2	0	2.87092	11	86	0.399049	1	10	1.5298	8	46
RC25	M	Czech	20	Left	Cobra	07b2.jpg	2	11	3.46785	13	102	0	0	0	0.990911	6	28
RC25	M	Czech	20	Right	Cobra	08a1.jpg	2	0	1.6301	7	49	0	0	0	2.9996	13	86
RC25	M	Czech	20	Left	Cobra	08a2.jpg	2	13	2.62087	9	77	0.398946	1	10	1.52016	6	45
RC25	M	Czech	20	Right	Cobra	08b1.jpg	2	18	1.42071	5	41	0.398895	1	10	2.54021	11	76
RC25	M	Czech	20	Left	Cobra	08b2.jpg	2	0	1.27002	8	38	0	0	0	3.36149	20	97
RC25	M	Czech	20	Right	Other	09a1.jpg	2	5	1.87055	8	55	0.439364	1	11	2.1606	10	65
RC25	M	Czech	20	Left	Other	09a2.jpg	2	0	2.5106	6	74	0	0	0	1.76986	8	53
RC25	M	Czech	20	Right	Other	09b1.jpg	2	0	2.00012	9	60	0.239437	2	5	2.63978	9	77
RC25	M	Czech	20	Left	Other	09b2.jpg	2	0	1.81105	9	53	0.454525	1	11	2.67983	4	80
RC25	M	Czech	20	Right	Other	10a1.jpg	2	0	3.05147	10	81	0.429601	1	11	1.50932	9	45
RC25	M	Czech	20	Left	Other	10a2.jpg	2	4	2.20938	8	63	0.409455	1	10	1.46976	7	44
RC25	M	Czech	20	Right	Other	10b1.jpg	2	15	2.07395	10	61	0.479012	1	13	1.90989	13	57
RC25	M	Czech	20	Left	Other	10b2.jpg	2	10	2.59094	13	76	0	0	0	2.06879	7	60
RC26	M	Czech	41	Right	Viper	01a1.jpg	2	0	2.38993	9	70	0	0	0	2.60982	6	76
RC26	M	Czech	41	Left	Viper	01a2.jpg	2	0	2.85991	16	84	0.398987	1	10	1.03082	8	31
RC26	M	Czech	41	Right	Viper	01b1.jpg	2	6	1.37012	5	40	0.030118	1	1	3.26067	7	96
RC26	M	Czech	41	Left	Viper	01b2.jpg	2	0	2.27227	7	67	0.509006	3	13	2.19923	4	66
RC26	M	Czech	41	Right	Viper	02a1.jpg	2	0	1.35011	3	39	0.469709	1	12	3.03005	11	91
RC26	M	Czech	41	Left	Viper	02a2.jpg	2	0	1.97052	8	59	0.0300023	1	1	2.96019	14	85
RC26	M	Czech	41	Right	Viper	02b1.jpg	2	0	1.37015	3	41	0.409294	1	11	3.23056	8	95
RC26	M	Czech	41	Left	Viper	02b2.jpg	2	0	1.55923	9	45	0.529524	3	14	2.10145	9	62
RC26	M	Czech	41	Right	Viper	03a1.jpg	2	0	2.94031	8	88	0	0	0	2.02945	13	57
RC26	M	Czech	41	Left	Viper	03a2.jpg	2	0	1.20958	3	36	0.499186	2	13	3.09046	6	93
RC26	M	Czech	41	Right	Viper	03b1.jpg	2	0	0.780235	3	22	0.498462	1	13	3.73027	7	112
RC26	M	Czech	41	Left	Viper	03b2.jpg	2	17	2.30003	8	69	0.509484	1	14	1.64067	7	47
RC26	M	Czech	41	Right	Viper	04a1.jpg	2	0	1.13994	3	34	0	0	0	3.19038	7	94
RC26	M	Czech	41	Left	Viper	04a2.jpg	2	0	2.23993	8	67	0.499433	1	13	2.25079	4	66
RC26	M	Czech	41	Right	Viper	04b1.jpg	2	6	1.24	3	37	0.260081	1	8	3.20017	7	94
RC26	M	Czech	41	Left	Viper	04b2.jpg	2	0	3.75096	5	111	0.439233	1	11	0.799915	3	24
RC26	M	Czech	41	Right	Cobra	05a1.jpg	2	0	0.609793	4	18	0.229378	1	5	4.12058	11	122
RC26	M	Czech	41	Left	Cobra	05a2.jpg	2	0	3.80051	16	112	0	0	0	1.20886	6	35
RC26	M	Czech	41	Right	Cobra	05b1.jpg	2	0	1.0196	6	27	0	0	0	3.20083	10	96
RC26	M	Czech	41	Left	Cobra	05b2.jpg	2	0	0.330004	1	10	0.459645	4	12	4.03142	11	119
RC26	M	Czech	41	Right	Cobra	06a1.jpg	2	37	1.02068	7	29	0.199944	2	6	1.72811	19	49
RC26	M	Czech	41	Left	Cobra	06a2.jpg	2	0	0.139952	2	4	0	0	0	3.28081	15	95
RC26	M	Czech	41	Right	Cobra	06b1.jpg	2	0	2.89098	8	85	0.499287	1	13	1.59959	7	47
RC26	M	Czech	41	Left	Cobra	06b2.jpg	2	5	4.15099	8	123	0.26946	1	6	0.399916	3	12
RC26	M	Czech	41	Right	Cobra	07a1.jpg	2	0	1.49988	6	45	0	0	0	2.99017	12	88
RC26	M	Czech	41	Left	Cobra	07a2.jpg	2	0	2.80072	11	82	0.489682	1	13	1.42995	8	43
RC26	M	Czech	41	Right	Cobra	07b1.jpg	2	0	0.630525	3	19	0.519059	1	14	3.86017	8	114
RC26	M	Czech	41	Left	Cobra	07b2.jpg	2	0	3.96057	7	117	0.260033	1	8	0.709128	4	19
RC26	M	Czech	41	Right	Cobra	08a1.jpg	2	0	0.279835	3	8	0	0	0	4.12073	13	121
RC26	M	Czech	41	Left	Cobra	08a2.jpg	2	0	4.19072	20	124	0.469149	1	12	0.300258	2	9
RC26	M	Czech	41	Right	Cobra	08b1.jpg	2	0	0.499643	2	15	0	0	0	4.48043	12	131
RC26	M	Czech	41	Left	Cobra	08b2.jpg	2	0	3.3211	5	98	0.43882	1	11	1.16988	3	35
RC26	M	Czech	41	Right	Other	09a1.jpg	2	0	0.700334	5	21	0.0698358	2	2	4.15991	11	121
RC26	M	Czech	41	Left	Other	09a2.jpg	2	0	2.97004	18	89	0.479229	1	13	1.53105	9	44
RC26	M	Czech	41	Right	Other	09b1.jpg	2	0	0.469994	2	14	0.469385	1	12	4.05075	7	120
RC26	M	Czech	41	Left	Other	09b2.jpg	2	0	3.34033	5	100	0.559458	1	15	1.02059	2	29
RC26	M	Czech	41	Right	Other	10a1.jpg	2	0	3.14088	12	93	0	0	0	1.72012	5	48
RC26	M	Czech	41	Left	Other	10a2.jpg	2	0	3.37045	7	99	0	0	0	1.54844	8	47
RC26	M	Czech	41	Right	Other	10b1.jpg	2	0	1.46019	8	44	0.482594	1	12	2.95095	12	86
RC26	M	Czech	41	Left	Other	10b2.jpg	2	0	1.00074	2	30	0	0	0	2.25016	10	66
RC27	F	Czech	20	Right	Viper	01a1.jpg	2		3.22003	12	95	0.809165	1	22	0.969997	4	29
RC27	F	Czech	20	Left	Viper	01a2.jpg	2		0.701673	2	21	0	0	0	4.29832	18	125
RC27	F	Czech	20	Right	Viper	01b1.jpg	2		2.6713	11	78	0.0901696	3	3	2.23888	6	65
RC27	F	Czech	20	Left	Viper	01b2.jpg	2		0.499929	1	15	0.539618	2	14	3.95063	5	117
RC27	F	Czech	20	Right	Viper	02a1.jpg	2		1.60106	5	48	0.299529	2	7	3.09939	10	91
RC27	F	Czech	20	Left	Viper	02a2.jpg	2		4.11256	10	122	0.5394	1	15	0.339967	2	10
RC27	F	Czech	20	Right	Viper	02b1.jpg	2		3.25072	9	96	0.50927	1	14	1.19998	8	36
RC27	F	Czech	20	Left	Viper	02b2.jpg	2		2.09025	13	60	0.569846	1	17	2.33064	11	69
RC27	F	Czech	20	Right	Viper	03a1.jpg	2		0	0	0	0.659347	1	18	4.33065	11	128
RC27	F	Czech	20	Left	Viper	03a2.jpg	2		3.59123	12	106	0.629429	2	17	0.769678	6	23
RC27	F	Czech	20	Right	Viper	03b1.jpg	2		3.53062	7	104	1.47946	1	43	0	0	0
RC27	F	Czech	20	Left	Viper	03b2.jpg	2		2.43104	8	71	0.329388	2	8	2.23977	10	67
RC27	F	Czech	20	Right	Viper	04a1.jpg	2		0.629818	3	19	0.666881	1	18	3.40121	13	100
RC27	F	Czech	20	Left	Viper	04a2.jpg	2		1.39057	6	40	0.499194	1	13	3.13008	15	94
RC27	F	Czech	20	Right	Viper	04b1.jpg	2		2.94975	13	85	0.270024	1	8	1.78007	6	52
RC27	F	Czech	20	Left	Viper	04b2.jpg	2		0.859669	3	26	0	0	0	3.93925	28	115
RC27	F	Czech	20	Right	Cobra	05a1.jpg	2		4.1199	10	122	0.459233	4	12	0.340858	1	10
RC27	F	Czech	20	Left	Cobra	05a2.jpg	2		0.199002	2	6	0.460806	1	12	4.30083	7	127
RC27	F	Czech	20	Right	Cobra	05b1.jpg	2		3.76008	9	111	0.459308	1	12	0.740405	1	22
RC27	F	Czech	20	Left	Cobra	05b2.jpg	2		0.718627	2	21	0.490883	1	13	3.79122	6	111
RC27	F	Czech	20	Right	Cobra	06a1.jpg	2		4.44108	14	132	0	0	0	0.10984	1	3
RC27	F	Czech	20	Left	Cobra	06a2.jpg	2		0.431059	3	13	0.47928	1	13	4.07052	8	120
RC27	F	Czech	20	Right	Cobra	06b1.jpg	2		3.49993	3	103	0.629387	1	17	0.861114	3	26
RC27	F	Czech	20	Left	Cobra	06b2.jpg	2		0.460141	4	14	0.65949	1	18	3.87027	2	114
RC27	F	Czech	20	Right	Cobra	07a1.jpg	2		4.23143	6	123	0.0300319	1	1	0.738764	3	22
RC27	F	Czech	20	Left	Cobra	07a2.jpg	2		0.231021	2	7	0.469763	1	12	4.28976	11	127
RC27	F	Czech	20	Right	Cobra	07b1.jpg	2		4.21071	7	125	0.5094	1	14	0.269994	2	8
RC27	F	Czech	20	Left	Cobra	07b2.jpg	2		0	0	0	0.83942	1	24	4.17034	10	123
RC27	F	Czech	20	Right	Cobra	08a1.jpg	2		4.26043	13	126	0.439448	1	11	0.300078	1	9
RC27	F	Czech	20	Left	Cobra	08a2.jpg	2		0	0	0	0.589377	1	16	4.43078	14	131
RC27	F	Czech	20	Right	Cobra	08b1.jpg	2		4.08935	12	121	0.459485	1	12	0.400562	2	12
RC27	F	Czech	20	Left	Cobra	08b2.jpg	2		0.329836	2	10	0.539572	1	14	4.13062	9	122
RC27	F	Czech	20	Right	Other	09a1.jpg	2		0	0	0	0.529289	2	14	4.40059	8	130
RC27	F	Czech	20	Left	Other	09a2.jpg	2		4.23053	8	125	0.160225	2	5	0.409699	2	12
RC27	F	Czech	20	Right	Other	09b1.jpg	2		1.06003	5	32	0	0	0	3.93053	12	114
RC27	F	Czech	20	Left	Other	09b2.jpg	2		3.7589	15	108	0	0	0	1.23079	5	37
RC27	F	Czech	20	Right	Other	10a1.jpg	2		0.40008	4	12	0.559345	1	15	4.03103	16	119
RC27	F	Czech	20	Left	Other	10a2.jpg	2		3.94069	12	116	0.49874	1	13	0.499927	3	14
RC27	F	Czech	20	Right	Other	10b1.jpg	2		1.76988	6	53	0.309516	3	8	2.93063	5	86
RC27	F	Czech	20	Left	Other	10b2.jpg	2		0.790518	3	22	0.96933	1	27	3.23021	7	97
RC28	F	Czech	24	Right	Viper	01a1.jpg	2	0	1.92979	10	58	0.429035	1	11	2.64094	9	77
RC28	F	Czech	24	Left	Viper	01a2.jpg	2	0	2.68041	14	79	0.499343	2	13	1.57037	8	47
RC28	F	Czech	24	Right	Viper	01b1.jpg	2	0	2.53164	9	76	0.379399	1	10	1.89853	10	57
RC28	F	Czech	24	Left	Viper	01b2.jpg	2	0	2.59976	18	78	0	0	0	1.77039	11	53
RC28	F	Czech	24	Right	Viper	02a1.jpg	2	0	2.09993	9	63	0.40829	1	11	2.46096	9	72
RC28	F	Czech	24	Left	Viper	02a2.jpg	2	4	2.29088	13	67	0.0398907	1	1	2.37003	16	71
RC28	F	Czech	24	Right	Viper	02b1.jpg	2	0	2.17014	10	65	0.229591	1	7	2.31031	12	66
RC28	F	Czech	24	Left	Viper	02b2.jpg	2	0	2.20867	12	66	0.0901438	1	1	2.00087	13	59
RC28	F	Czech	24	Right	Viper	03a1.jpg	2	0	2.84127	16	83	0.329752	1	10	1.50937	12	45
RC28	F	Czech	24	Left	Viper	03a2.jpg	2	0	2.60015	20	78	0.42903	2	11	1.96111	12	57
RC28	F	Czech	24	Right	Viper	03b1.jpg	2	0	2.12938	10	62	0	0	0	2.73082	15	80
RC28	F	Czech	24	Left	Viper	03b2.jpg	2	0	1.70021	12	51	0.399321	2	10	2.90068	14	85
RC28	F	Czech	24	Right	Viper	04a1.jpg	2	0	2.0544	14	60	0.455582	1	11	2.48015	15	74
RC28	F	Czech	24	Left	Viper	04a2.jpg	2	0	1.30004	11	39	0.759255	3	21	2.93055	19	85
RC28	F	Czech	24	Right	Viper	04b1.jpg	2	0	1.81977	11	53	0.539386	2	14	2.49126	16	75
RC28	F	Czech	24	Left	Viper	04b2.jpg	2	0	2.48143	19	73	0.389361	2	10	1.49847	4	45
RC28	F	Czech	24	Right	Cobra	05a1.jpg	2	0	2.30011	13	67	0.449498	3	12	2.16025	6	65
RC28	F	Czech	24	Left	Cobra	05a2.jpg	2	0	2.56094	17	77	0.30926	2	7	1.62003	11	47
RC28	F	Czech	24	Right	Cobra	05b1.jpg	2	0	2.49983	17	73	0.169476	2	3	1.67047	8	50
RC28	F	Czech	24	Left	Cobra	05b2.jpg	2	0	1.02896	14	31	0.199313	1	6	2.94069	21	86
RC28	F	Czech	24	Right	Cobra	06a1.jpg	2	0	2.26076	12	68	0.439703	3	12	2.02983	13	59
RC28	F	Czech	24	Left	Cobra	06a2.jpg	2	1	2.03991	16	61	0.429414	2	11	2.32094	9	68
RC28	F	Czech	24	Right	Cobra	06b1.jpg	2	0	2.87258	27	86	0.0598592	2	2	1.27925	12	37
RC28	F	Czech	24	Left	Cobra	06b2.jpg	2	0	2.20951	14	66	0.309627	4	8	2.22125	14	65
RC28	F	Czech	24	Right	Cobra	07a1.jpg	2	0	1.86094	9	54	0.42886	1	11	2.69994	16	81
RC28	F	Czech	24	Left	Cobra	07a2.jpg	2	0	1.72993	10	52	0.229785	2	7	2.87063	14	84
RC28	F	Czech	24	Right	Cobra	07b1.jpg	2	0	2.3702	17	69	0.329316	3	8	1.9143	15	58
RC28	F	Czech	24	Left	Cobra	07b2.jpg	2	0	2.93027	22	88	0.140144	2	2	0.760201	9	23
RC28	F	Czech	24	Right	Cobra	08a1.jpg	2	0	2.19959	8	64	0.469145	1	12	2.2615	18	68
RC28	F	Czech	24	Left	Cobra	08a2.jpg	2	0	2.26839	12	68	0.300287	1	9	2.29208	12	67
RC28	F	Czech	24	Right	Cobra	08b1.jpg	2	0	1.70041	12	51	0.399304	1	10	2.67028	18	78
RC28	F	Czech	24	Left	Cobra	08b2.jpg	2	0	2.48972	19	73	0	0	0	1.87091	12	56
RC28	F	Czech	24	Right	Other	09a1.jpg	2	0	2.3806	14	70	0.409405	1	11	2.20009	7	66
RC28	F	Czech	24	Left	Other	09a2.jpg	2	0	2.59901	17	76	0.439181	2	11	1.80202	13	54
RC28	F	Czech	24	Right	Other	09b1.jpg	2	0	2.45149	11	73	0.259922	3	6	1.85963	12	54
RC28	F	Czech	24	Left	Other	09b2.jpg	2	0	2.14545	14	65	0	0	0	2.11981	12	62
RC28	F	Czech	24	Right	Other	10a1.jpg	2	0	2.26081	14	68	0.28948	1	7	2.44039	15	71
RC28	F	Czech	24	Left	Other	10a2.jpg	2	0	2.51963	19	72	0	0	0	2.47024	18	74
RC28	F	Czech	24	Right	Other	10b1.jpg	2	1	1.60076	11	46	0	0	0	2.08102	16	62
RC28	F	Czech	24	Left	Other	10b2.jpg	2	0	2.36962	13	70	0.209945	3	5	2.12103	11	62
RC29	F	Czech	23	Right	Viper	01a1.jpg	2	9	2.29025	11	69	0.359642	1	9	1.98195	13	59
RC29	F	Czech	23	Left	Viper	01a2.jpg	2	0	1.86031	10	54	0.33871	1	8	2.7303	16	82
RC29	F	Czech	23	Right	Viper	01b1.jpg	2	0	2.20071	13	66	0	0	0	2.42963	15	71
RC29	F	Czech	23	Left	Viper	01b2.jpg	2	0	1.62223	6	49	0.699572	3	19	2.26951	13	66
RC29	F	Czech	23	Right	Viper	02a1.jpg	2	0	1.96233	12	59	0.489901	4	13	2.30061	14	67
RC29	F	Czech	23	Left	Viper	02a2.jpg	2	0	2.30042	10	69	0.399375	1	10	1.63944	5	49
RC29	F	Czech	23	Right	Viper	02b1.jpg	2	0	1.77974	9	53	0.399218	1	10	2.82079	8	83
RC29	F	Czech	23	Left	Viper	02b2.jpg	2	1	2.37029	14	71	0.48954	3	13	2.01014	17	60
RC29	F	Czech	23	Right	Viper	03a1.jpg	2	0	2.3295	10	68	0.368863	3	9	2.3014	7	69
RC29	F	Czech	23	Left	Viper	03a2.jpg	2	0	1.36049	9	39	0.229902	3	7	2.49924	13	73
RC29	F	Czech	23	Right	Viper	03b1.jpg	2	1	2.40719	13	72	0.429286	1	11	1.88994	9	57
RC29	F	Czech	23	Left	Viper	03b2.jpg	2	0	2.10079	14	61	0.169756	1	5	2.61874	17	77
RC29	F	Czech	23	Right	Viper	04a1.jpg	2	0	1.86054	22	54	0.328951	2	7	2.80996	14	83
RC29	F	Czech	23	Left	Viper	04a2.jpg	2	0	2.41072	8	71	0.438951	1	11	1.94013	9	57
RC29	F	Czech	23	Right	Viper	04b1.jpg	2	7	1.94064	12	58	0	0	0	2.69111	13	79
RC29	F	Czech	23	Left	Viper	04b2.jpg	2	0	2.19871	12	64	0.489588	1	13	2.22984	11	67
RC29	F	Czech	23	Right	Cobra	05a1.jpg	2	0	2.50957	12	75	0.360005	1	9	1.28063	5	37
RC29	F	Czech	23	Left	Cobra	05a2.jpg	2	0	1.91361	8	56	0.439258	1	11	2.56994	12	77
RC29	F	Czech	23	Right	Cobra	05b1.jpg	2	0	3.06219	12	89	0.349394	1	11	1.45031	6	42
RC29	F	Czech	23	Left	Cobra	05b2.jpg	2	0	2.33078	13	70	0.490217	1	13	1.53079	10	46
RC29	F	Czech	23	Right	Cobra	06a1.jpg	2	0	1.29101	8	37	0.359211	1	9	3.30003	13	99
RC29	F	Czech	23	Left	Cobra	06a2.jpg	2	0	1.66999	6	50	0.538832	2	14	2.7909	13	82
RC29	F	Czech	23	Right	Cobra	06b1.jpg	2	0	1.54125	7	45	0.238636	1	5	2.94894	15	88
RC29	F	Czech	23	Left	Cobra	06b2.jpg	2	1	2.5399	14	76	0.399276	1	10	1.86015	7	56
RC29	F	Czech	23	Right	Cobra	07a1.jpg	2	0	2.43213	4	71	0.369051	1	9	2.19997	7	66
RC29	F	Czech	23	Left	Cobra	07a2.jpg	2	0	2.20043	7	64	0.362838	1	9	2.43008	11	73
RC29	F	Czech	23	Right	Cobra	07b1.jpg	2	0	1.92974	11	58	0.259558	1	6	2.80129	15	82
RC29	F	Czech	23	Left	Cobra	07b2.jpg	2	0	1.54976	9	46	0.409579	2	11	2.58104	12	78
RC29	F	Czech	23	Right	Cobra	08a1.jpg	2	0	1.02061	7	29	0.379355	2	10	3.41	17	102
RC29	F	Czech	23	Left	Cobra	08a2.jpg	2	0	2.11015	12	63	0.399395	1	10	2.49033	17	73
RC29	F	Czech	23	Right	Cobra	08b1.jpg	2	0	1.79958	13	54	0.39954	1	10	2.39083	16	70
RC29	F	Czech	23	Left	Cobra	08b2.jpg	2	0	2.07055	8	62	0.438678	2	11	2.22046	6	65
RC29	F	Czech	23	Right	Other	09a1.jpg	2	0	2.10872	11	63	0.331029	3	8	2.43064	11	71
RC29	F	Czech	23	Left	Other	09a2.jpg	2	0	2.25161	13	66	0.369203	1	9	2.22938	11	67
RC29	F	Czech	23	Right	Other	09b1.jpg	2	0	1.96973	9	57	0.429544	1	11	2.6017	11	78
RC29	F	Czech	23	Left	Other	09b2.jpg	2	1	1.75215	11	51	0.370123	3	9	2.36115	10	71
RC29	F	Czech	23	Right	Other	10a1.jpg	2	0	2.81966	23	83	0.399063	2	10	1.76159	7	53
RC29	F	Czech	23	Left	Other	10a2.jpg	2	0	1.24023	10	37	0.129926	2	4	3.35913	20	99
RC29	F	Czech	23	Right	Other	10b1.jpg	2	3	1.42977	7	43	0.399185	1	10	2.61577	20	78
RC29	F	Czech	23	Left	Other	10b2.jpg	2	0	2.97064	4	87	0.620362	3	17	1.40983	10	42
RC30	F	Czech	21	Right	Viper	01a1.jpg	2	0	3.02985	27	91	0.329913	1	10	1.06064	9	30
RC30	F	Czech	21	Left	Viper	01a2.jpg	2	0	1.19989	12	36	0.459372	3	12	2.84134	14	84
RC30	F	Czech	21	Right	Viper	01b1.jpg	2	0	1.29925	10	37	0.0300821	1	1	2.9802	11	90
RC30	F	Czech	21	Left	Viper	01b2.jpg	2	1	1.27004	12	38	0.499522	1	13	2.82025	12	82
RC30	F	Czech	21	Right	Viper	02a1.jpg	2	0	0.528827	5	16	0.52994	2	16	3.10072	20	92
RC30	F	Czech	21	Left	Viper	02a2.jpg	2	0	3.69035	23	109	0.379659	1	10	0.499668	4	15
RC30	F	Czech	21	Right	Viper	02b1.jpg	1	1	3.89048	17	115	0.0300165	1	1	0.439852	2	13
RC30	F	Czech	21	Right	Viper	03a1.jpg	2	0	2.78037	14	82	0.180157	1	5	0.0399196	1	1
RC30	F	Czech	21	Left	Viper	03a2.jpg	2	0	2.48988	23	73	0.629248	2	17	1.16039	10	35
RC30	F	Czech	21	Right	Viper	03b1.jpg	2	0	1.09943	10	29	0.0301717	1	1	2.32929	10	70
RC30	F	Czech	21	Left	Viper	03b2.jpg	2	0	4.99536	1	76	0	0	0	0	0	0
RC30	F	Czech	21	Right	Viper	04a1.jpg	1	0	2.38116	11	55	0.559904	3	15	2.0103	9	60
RC30	F	Czech	21	Right	Viper	04b1.jpg	2	0	1.28022	13	39	0	0	0	2.8998	11	85
RC30	F	Czech	21	Left	Viper	04b2.jpg	2	0	0.769668	4	23	0.0300852	1	1	3.96195	11	115
RC30	F	Czech	21	Right	Cobra	05a1.jpg	2	0	0.809732	7	24	0.229473	1	5	3.28062	15	97
RC30	F	Czech	21	Left	Cobra	05a2.jpg	2	0	2.0301	10	59	0.519585	2	14	2.2704	6	68
RC30	F	Czech	21	Right	Cobra	05b1.jpg	2	0	0.199707	3	6	0.270058	1	8	3.76076	14	111
RC30	F	Czech	21	Left	Cobra	05b2.jpg	2	0	0.599966	3	18	0.199961	2	6	3.80031	19	110
RC30	F	Czech	21	Right	Cobra	06a1.jpg	2	0	1.96966	14	58	0.599721	2	16	2.04993	11	62
RC30	F	Czech	21	Left	Cobra	06a2.jpg	2	0	3.76	9	111	0.399844	2	12	0.269943	2	8
RC30	F	Czech	21	Right	Cobra	06b1.jpg	2	6	1.02995	5	31	0	0	0	3.61113	15	105
RC30	F	Czech	21	Left	Cobra	06b2.jpg	2	0	3.13995	25	93	0.529988	2	16	0.650502	7	17
RC30	F	Czech	21	Left	Cobra	07a2.jpg	1	0	3.62053	10	107	0.789653	2	21	0.340178	3	10
RC30	F	Czech	21	Right	Cobra	07b1.jpg	2	1	2.26152	7	66	0.569399	2	17	1.75995	8	51
RC30	F	Czech	21	Left	Cobra	07b2.jpg	2	1	3.92079	25	116	0.239395	2	5	0.529709	3	16
RC30	F	Czech	21	Right	Cobra	08a1.jpg	2	0	0.989868	10	30	0.369166	2	11	2.03175	17	60
RC30	F	Czech	21	Left	Cobra	08a2.jpg	2	1	0.840126	9	25	0.279541	2	7	3.12057	19	93
RC30	F	Czech	21	Right	Cobra	08b1.jpg	2	0	0.460184	3	14	0	0	0	2.46223	11	74
RC30	F	Czech	21	Left	Cobra	08b2.jpg	2	0	2.03041	11	59	0.489803	2	13	1.43993	8	43
RC30	F	Czech	21	Left	Other	09a2.jpg	1	0	1.26028	12	38	0.469498	2	12	1.91123	19	56
RC30	F	Czech	21	Right	Other	09b1.jpg	2	12	2.85182	18	84	0	0	0	1.13032	11	34
RC30	F	Czech	21	Left	Other	09b2.jpg	2	1	3.4493	24	104	0.189271	2	6	0.4397	3	13
RC30	F	Czech	21	Right	Other	10a1.jpg	2	0	3.85276	15	113	0.370088	2	11	0.769182	5	21
RC30	F	Czech	21	Left	Other	10a2.jpg	2	0	0.269919	2	8	0	0	0	4.4797	23	133
RC30	F	Czech	21	Right	Other	10b1.jpg	2	0	2.89117	23	87	0.75847	3	21	0.939595	4	28
RC30	F	Czech	21	Left	Other	10b2.jpg	2	0	3.38082	21	100	0.150117	2	5	0.569853	4	16
RC31	F	Czech	21	Right	Viper	01a1.jpg	2	0	2.46054	15	72	0.439074	1	11	2.10037	6	63
RC31	F	Czech	21	Left	Viper	01a2.jpg	2	0	2.40077	7	70	0.36926	1	9	1.9216	16	58
RC31	F	Czech	21	Right	Viper	01b1.jpg	2	0	2.34019	10	70	0.399298	1	10	2.25392	6	66
RC31	F	Czech	21	Left	Viper	01b2.jpg	2	0	2.14057	13	64	0.459256	1	12	2.39143	10	70
RC31	F	Czech	21	Right	Viper	02a1.jpg	2	0	2.18993	11	62	0	0	0	2.73038	16	82
RC31	F	Czech	21	Left	Viper	02a2.jpg	2	0	2.82056	9	83	0.279636	2	8	1.66045	5	50
RC31	F	Czech	21	Right	Viper	02b1.jpg	2	0	2.6396	8	79	0.429636	1	11	1.89103	4	55
RC31	F	Czech	21	Left	Viper	02b2.jpg	2	0	2.56938	8	77	0.399842	1	10	2.03064	6	59
RC31	F	Czech	21	Right	Viper	03a1.jpg	2	0	3.69915	6	111	0.459984	2	12	0.691174	3	19
RC31	F	Czech	21	Left	Viper	03a2.jpg	2	0	1.97065	10	57	0.329306	1	8	2.63006	15	79
RC31	F	Czech	21	Right	Viper	03b1.jpg	2	0	3.20002	12	96	0.439226	1	11	1.32354	9	38
RC31	F	Czech	21	Left	Viper	03b2.jpg	2	0	1.97943	9	58	0.199962	2	6	2.83019	12	83
RC31	F	Czech	21	Right	Viper	04a1.jpg	2	0	2.02936	11	61	0.30935	2	7	2.20079	13	64
RC31	F	Czech	21	Left	Viper	04a2.jpg	2	0	2.1709	8	63	0.329486	2	8	2.29987	12	69
RC31	F	Czech	21	Right	Viper	04b1.jpg	2	1	1.76984	5	53	0.429608	1	11	2.72148	11	80
RC31	F	Czech	21	Left	Viper	04b2.jpg	2	1	2.8999	13	87	0.429324	1	11	1.60063	6	46
RC31	F	Czech	21	Right	Cobra	05a1.jpg	2	0	1.93039	12	56	0.439435	1	11	2.55997	4	75
RC31	F	Czech	21	Left	Cobra	05a2.jpg	2	0	3.18065	15	96	0.499286	2	13	1.12225	5	32
RC31	F	Czech	21	Right	Cobra	05b1.jpg	2	0	2.66989	11	80	0.459334	1	12	1.76041	6	51
RC31	F	Czech	21	Left	Cobra	05b2.jpg	2	0	1.54062	8	46	0.389091	1	10	3.0899	11	91
RC31	F	Czech	21	Right	Cobra	06a1.jpg	2	0	0.929994	4	28	0.31912	2	10	3.56072	11	105
RC31	F	Czech	21	Left	Cobra	06a2.jpg	2	0	3.34031	13	98	0.459327	1	12	1.11038	7	33
RC31	F	Czech	21	Right	Cobra	06b1.jpg	2	0	3.16033	18	91	0.0399109	1	1	1.79997	7	54
RC31	F	Czech	21	Left	Cobra	06b2.jpg	2	0	3.80082	15	112	0.389295	2	10	0.760084	1	23
RC31	F	Czech	21	Right	Cobra	07a1.jpg	2	0	2.05122	14	60	0.259631	1	8	2.43997	9	73
RC31	F	Czech	21	Left	Cobra	07a2.jpg	2	0	4.55125	7	135	0.439498	1	11	0	0	0
RC31	F	Czech	21	Right	Cobra	07b1.jpg	2	0	0.800861	3	22	0.399155	1	10	3.79999	13	114
RC31	F	Czech	21	Left	Cobra	07b2.jpg	2	0	4.11984	18	122	0.399162	1	10	0.47106	1	14
RC31	F	Czech	21	Right	Cobra	08a1.jpg	2	0	3.50277	14	105	0.459736	1	12	1.00104	4	28
RC31	F	Czech	21	Left	Cobra	08a2.jpg	2	0	3.92134	17	116	0.439367	1	11	0.590111	1	18
RC31	F	Czech	21	Right	Cobra	08b1.jpg	2	0	1.45225	7	42	0.419142	1	11	2.85921	14	86
RC31	F	Czech	21	Left	Cobra	08b2.jpg	2	0	2.33924	10	68	0	0	0	2.58253	10	76
RC31	F	Czech	21	Right	Other	09a1.jpg	2	0	0.599674	3	18	0.469258	1	12	3.78062	14	112
RC31	F	Czech	21	Left	Other	09a2.jpg	2	1	1.46089	5	42	0.400763	1	10	3.06015	16	92
RC31	F	Czech	21	Right	Other	09b1.jpg	2	0	2.30023	13	69	0.300074	3	7	2.39179	6	70
RC31	F	Czech	21	Left	Other	09b2.jpg	2	0	2.55075	7	75	0.289479	1	7	2.10007	9	63
RC31	F	Czech	21	Right	Other	10a1.jpg	2	0	1.75094	14	51	0.399415	1	10	2.79962	5	84
RC31	F	Czech	21	Left	Other	10a2.jpg	2	0	1.97998	8	59	0.439441	2	12	2.55058	10	75
RC31	F	Czech	21	Right	Other	10b1.jpg	2	0	2.86016	7	86	0.508534	2	13	1.47082	5	42
RC31	F	Czech	21	Left	Other	10b2.jpg	2	0	2.46042	11	74	0.439293	1	11	2.10034	10	61
RC32	F	Czech	21	Right	Viper	01a1.jpg	2	0	1.99998	9	60	0.359446	1	9	2.58098	10	76
RC32	F	Czech	21	Left	Viper	01a2.jpg	2	0	0	0	0	0.429975	1	11	4.56039	17	135
RC32	F	Czech	21	Right	Viper	01b1.jpg	2	0	0	0	0	0	0	0	4.99313	3	146
RC32	F	Czech	21	Left	Viper	01b2.jpg	2	0	1.56034	4	45	0.439092	1	12	3.01013	6	90
RC32	F	Czech	21	Right	Viper	02a1.jpg	2	0	0.940562	2	28	0.839164	1	23	3.18018	13	94
RC32	F	Czech	21	Left	Viper	02a2.jpg	2	0	2.46048	13	74	0.579019	1	16	1.94026	9	56
RC32	F	Czech	21	Right	Viper	02b1.jpg	2	0	2.36844	9	71	0.49949	1	13	2.09205	9	61
RC32	F	Czech	21	Left	Viper	02b2.jpg	2	0	1.93211	7	58	0.469442	1	12	2.59017	14	76
RC32	F	Czech	21	Right	Viper	03a1.jpg	2	0	4.39212	6	130	0.599138	1	16	0	0	0
RC32	F	Czech	21	Left	Viper	03a2.jpg	2	0	2.35914	4	71	0.570694	1	15	0.521067	1	14
RC32	F	Czech	21	Right	Viper	03b1.jpg	2	0	2.07992	8	62	0.430804	2	11	2.47964	9	73
RC32	F	Czech	21	Left	Viper	03b2.jpg	2	0	0.25061	2	6	1.71065	2	49	3.02881	3	91
RC32	F	Czech	21	Right	Viper	04a1.jpg	2	0	4.63193	17	137	0.360128	1	9	0	0	0
RC32	F	Czech	21	Left	Viper	04a2.jpg	2	0	3.03985	5	91	0.57914	1	16	1.36132	3	39
RC32	F	Czech	21	Right	Viper	04b1.jpg	2	0	1.13041	3	32	0.55935	1	15	3.27008	11	98
RC32	F	Czech	21	Left	Viper	04b2.jpg	2	0	3.17973	13	95	0.489815	1	13	1.32099	7	38
RC32	F	Czech	21	Right	Cobra	05a1.jpg	2	0	1.42985	5	41	0.49081	1	13	3.06974	5	92
RC32	F	Czech	21	Left	Cobra	05a2.jpg	2	0	4.46053	4	132	0.559556	1	15	0	0	0
RC32	F	Czech	21	Right	Cobra	05b1.jpg	2	0	4.56052	15	135	0.459183	1	12	0	0	0
RC32	F	Czech	21	Left	Cobra	05b2.jpg	2	0	1.19052	5	36	0.570246	1	15	3.16945	18	93
RC32	F	Czech	21	Right	Cobra	06a1.jpg	2	0	4.86991	13	141	0.12991	1	4	0	0	0
RC32	F	Czech	21	Left	Cobra	06a2.jpg	2	0	3.53092	14	104	0.459568	1	12	1.00011	4	30
RC32	F	Czech	21	Right	Cobra	06b1.jpg	2	0	0.530369	4	14	0.529554	1	14	3.93998	14	118
RC32	F	Czech	21	Left	Cobra	06b2.jpg	2	0	2.88972	5	85	0	0	0	2.12014	4	62
RC32	F	Czech	21	Right	Cobra	07a1.jpg	2	0	1.93005	5	58	0.599295	1	16	2.4811	8	73
RC32	F	Czech	21	Left	Cobra	07a2.jpg	2	0	4.55149	7	135	0.438764	1	11	0	0	0
RC32	F	Czech	21	Right	Cobra	07b1.jpg	2	0	0.98107	4	28	0.529761	2	14	3.43994	6	103
RC32	F	Czech	21	Left	Cobra	07b2.jpg	2	0	2.83042	9	83	0.529024	1	14	1.63023	6	49
RC32	F	Czech	21	Right	Cobra	08a1.jpg	2	0	1.99994	5	60	0.469188	1	12	2.52059	6	74
RC32	F	Czech	21	Left	Cobra	08a2.jpg	2	0	1.5905	6	46	0.46943	1	12	2.93031	7	88
RC32	F	Czech	21	Right	Cobra	08b1.jpg	2	0	1.9092	3	55	0	0	0	3.05106	9	90
RC32	F	Czech	21	Left	Cobra	08b2.jpg	2	0	2.35888	11	70	0.540041	1	14	1.66078	10	48
RC32	F	Czech	21	Right	Other	09a1.jpg	2	0	0	0	0	0.52977	1	14	4.46114	4	132
RC32	F	Czech	21	Left	Other	09a2.jpg	2	0	0.860454	4	24	0.659749	3	18	3.49998	9	105
RC32	F	Czech	21	Right	Other	09b1.jpg	2	0	0.761456	2	23	0	0	0	3.74011	11	109
RC32	F	Czech	21	Left	Other	09b2.jpg	2	0	3.57983	6	107	0.429622	1	11	0.951986	2	27
RC32	F	Czech	21	Right	Other	10a1.jpg	2	0	0	0	0	0.467189	1	12	4.5303	8	134
RC32	F	Czech	21	Left	Other	10a2.jpg	2	0	2.99934	4	87	0.0300067	1	1	1.96051	2	57
RC32	F	Czech	21	Right	Other	10b1.jpg	2	0	2.82082	2	83	0.899347	2	25	1.27984	7	38
RC32	F	Czech	21	Left	Other	10b2.jpg	2	0	3.37307	12	99	0.509394	1	14	1.09974	5	33
RC33	F	Czech	22	Right	Viper	01a1.jpg	2	0	2.87003	15	85	0.429282	1	11	1.6809	7	49
RC33	F	Czech	22	Left	Viper	01a2.jpg	2	27	2.33015	5	70	0.439034	1	11	1.32156	6	38
RC33	F	Czech	22	Right	Viper	01b1.jpg	2	0	2.90062	7	87	0.40928	1	11	1.63033	11	47
RC33	F	Czech	22	Left	Viper	01b2.jpg	2	0	2.77905	7	83	0.399812	1	10	1.81051	7	53
RC33	F	Czech	22	Right	Viper	02a1.jpg	2	0	2.37027	5	69	0	0	0	1.83956	7	53
RC33	F	Czech	22	Left	Viper	02a2.jpg	2	5	2.49029	9	75	0.499429	1	13	0.970313	6	29
RC33	F	Czech	22	Right	Viper	02b1.jpg	2	9	2.88051	13	85	0.439248	2	11	1.33071	7	40
RC33	F	Czech	22	Left	Viper	02b2.jpg	2	10	2.20092	11	64	0.409145	1	11	1.04082	5	31
RC33	F	Czech	22	Right	Viper	03a1.jpg	2	0	2.84055	14	85	0.269992	2	8	1.69001	5	49
RC33	F	Czech	22	Left	Viper	03a2.jpg	2	13	1.16008	4	35	0.399205	1	10	2.75175	13	81
RC33	F	Czech	22	Right	Viper	03b1.jpg	2	12	2.69056	12	79	0.489324	2	13	1.36978	7	41
RC33	F	Czech	22	Left	Viper	03b2.jpg	2	6	2.72959	16	82	0.399493	1	10	1.61035	9	48
RC33	F	Czech	22	Right	Viper	04a1.jpg	2	24	1.87982	9	56	0.499366	1	13	1.59047	10	48
RC33	F	Czech	22	Left	Viper	04a2.jpg	2	32	2.4999	5	75	0.412772	1	11	0.970136	5	29
RC33	F	Czech	22	Right	Viper	04b1.jpg	2	12	3.19142	13	93	0.429411	1	11	0.969859	5	29
RC33	F	Czech	22	Left	Viper	04b2.jpg	2	0	2.66043	12	80	0.399296	1	10	1.63058	8	47
RC33	F	Czech	22	Right	Cobra	05a1.jpg	2	0	2.65057	12	78	0.0599547	1	2	1.90032	12	57
RC33	F	Czech	22	Left	Cobra	05a2.jpg	2	30	1.96123	7	57	0.459455	2	12	1.30936	7	39
RC33	F	Czech	22	Right	Cobra	05b1.jpg	2	12	3.10157	12	91	0.459226	1	12	0.998994	7	30
RC33	F	Czech	22	Left	Cobra	05b2.jpg	2	23	1.92202	9	56	0.469078	1	12	1.83887	11	55
RC33	F	Czech	22	Right	Cobra	06a1.jpg	2	56	1.86999	8	56	0.439147	1	11	0.469822	4	14
RC33	F	Czech	22	Left	Cobra	06a2.jpg	2	0	2.19171	10	64	0.519576	2	14	2.14864	7	64
RC33	F	Czech	22	Right	Cobra	06b1.jpg	2	33	2.95042	8	87	0.429375	1	11	0.410369	5	12
RC33	F	Czech	22	Left	Cobra	06b2.jpg	2	0	2.1303	9	64	0.439841	1	11	2.37987	10	70
RC33	F	Czech	22	Right	Cobra	07a1.jpg	2	7	2.92956	4	87	0.0296745	1	1	1.1102	9	33
RC33	F	Czech	22	Left	Cobra	07a2.jpg	2	0	2.67001	9	80	0.0399693	1	1	2.18985	12	62
RC33	F	Czech	22	Right	Cobra	07b1.jpg	2	12	2.80942	12	84	0.489564	1	13	1.29239	9	37
RC33	F	Czech	22	Left	Cobra	07b2.jpg	2	9	3.59014	11	104	0	0	0	1.10035	4	33
RC33	F	Czech	22	Right	Cobra	08a1.jpg	2	1	2.35087	10	69	0.43957	1	11	2.03013	7	61
RC33	F	Czech	22	Left	Cobra	08a2.jpg	2	13	2.01009	12	60	0.469222	1	12	2.00029	7	58
RC33	F	Czech	22	Right	Cobra	08b1.jpg	2	9	2.08346	9	61	0.429481	1	11	2.00829	9	60
RC33	F	Czech	22	Left	Cobra	08b2.jpg	2	10	2.0602	5	62	0	0	0	2.56983	11	74
RC33	F	Czech	22	Right	Other	09a1.jpg	2	0	2.83168	12	83	0.479685	1	13	1.62931	6	49
RC33	F	Czech	22	Left	Other	09a2.jpg	2	0	1.85221	6	54	0.538901	2	14	2.46044	12	74
RC33	F	Czech	22	Right	Other	09b1.jpg	2	0	2.20064	11	65	0.469226	1	12	2.27003	5	68
RC33	F	Czech	22	Left	Other	09b2.jpg	2	0	3.24029	11	97	0.39938	1	10	1.35048	5	39
RC33	F	Czech	22	Right	Other	10a1.jpg	2	0	2.12119	10	62	0.479259	2	12	2.39957	9	72
RC33	F	Czech	22	Left	Other	10a2.jpg	2	8	2.64963	16	78	0.0398224	1	1	1.84099	3	55
RC33	F	Czech	22	Right	Other	10b1.jpg	2	18	1.43998	6	43	0.459281	1	12	1.40037	8	42
RC33	F	Czech	22	Left	Other	10b2.jpg	2	8	3.24047	8	95	0.489403	1	13	0.960001	1	29
RC34	F	Czech	21	Right	Viper	01a1.jpg	2	1	3.94012	23	115	0	0	0	0.869644	3	26
RC34	F	Czech	21	Left	Viper	01a2.jpg	2	0	2.21982	10	66	0	0	0	2.0097	9	57
RC34	F	Czech	21	Right	Viper	01b1.jpg	1	5	1.62988	13	49	0.0998901	1	3	2.70022	18	81
RC34	F	Czech	21	Right	Viper	02a1.jpg	2	0	2.0599	12	62	0.0300185	1	1	2.22112	15	65
RC34	F	Czech	21	Left	Viper	02a2.jpg	2	0	2.74091	16	80	0	0	0	1.26992	8	38
RC34	F	Czech	21	Right	Viper	02b1.jpg	1	0	1.59984	17	48	0	0	0	2.15008	16	61
RC34	F	Czech	21	Right	Viper	03a1.jpg	2	0	2.52397	16	74	0.45921	2	12	1.77088	9	53
RC34	F	Czech	21	Left	Viper	03a2.jpg	2	0	0.920022	6	28	0	0	0	2.16028	8	61
RC34	F	Czech	21	Right	Viper	03b1.jpg	2	0	0.899738	10	27	1.13848	7	32	1.27037	13	38
RC34	F	Czech	21	Left	Viper	03b2.jpg	2	10	2.41938	17	71	0	0	0	2.20167	11	63
RC34	F	Czech	21	Right	Viper	04a1.jpg	2	0	3.53059	23	103	0	0	0	0.999681	5	30
RC34	F	Czech	21	Left	Viper	04a2.jpg	2	0	1.89081	17	56	0	0	0	2.11899	13	60
RC34	F	Czech	21	Right	Viper	04b1.jpg	2	0	0.911448	7	28	0.339305	2	8	1.43952	10	43
RC34	F	Czech	21	Left	Viper	04b2.jpg	2	0	3.00046	16	90	0.0999962	1	3	1.35911	12	39
RC34	F	Czech	21	Right	Cobra	05a1.jpg	2	0	2.04957	12	61	0	0	0	1.89035	10	55
RC34	F	Czech	21	Left	Cobra	05a2.jpg	2	0	1.91974	13	57	0.20005	1	6	1.62039	10	47
RC34	F	Czech	21	Right	Cobra	05b1.jpg	2	0	1.36972	11	41	0	0	0	3.30023	19	96
RC34	F	Czech	21	Left	Cobra	05b2.jpg	2	0	0.819694	4	23	0.039784	1	1	1.26964	11	38
RC34	F	Czech	21	Right	Cobra	06a1.jpg	1	0	3.18109	22	92	0.169988	2	5	1.40011	7	42
RC34	F	Czech	21	Left	Cobra	06b2.jpg	1	0	2.56037	15	75	0	0	0	1.56119	11	47
RC34	F	Czech	21	Right	Cobra	07a1.jpg	2	0	2.06938	11	61	0.160182	1	5	2.36054	15	69
RC34	F	Czech	21	Left	Cobra	07a2.jpg	2	0	2.68061	12	79	0	0	0	1.76275	7	53
RC34	F	Czech	21	Right	Cobra	07b1.jpg	1	0	1.48978	6	43	0.239965	2	7	1.12035	6	34
RC34	F	Czech	21	Right	Cobra	08a1.jpg	2	9	1.49984	10	45	0	0	0	2.70974	14	81
RC34	F	Czech	21	Left	Cobra	08a2.jpg	2	0	1.93009	11	58	0	0	0	1.95023	11	56
RC34	F	Czech	21	Right	Cobra	08b1.jpg	1	0	2.32054	18	68	0	0	0	1.47016	10	43
RC34	F	Czech	21	Right	Other	09a1.jpg	2	0	1.90061	8	57	0.0309122	1	1	2.43037	8	71
RC34	F	Czech	21	Left	Other	09a2.jpg	2	0	1.29021	11	39	0.469631	2	12	1.02032	7	31
RC34	F	Czech	21	Left	Other	09b2.jpg	1	0	1.24004	9	37	0.0298081	1	1	1.02969	12	29
RC34	F	Czech	21	Right	Other	10a1.jpg	2	0	2.11916	8	61	0	0	0	2.87124	12	84
RC34	F	Czech	21	Left	Other	10a2.jpg	2	0	1.87012	14	55	0	0	0	2.62015	15	77
RC34	F	Czech	21	Right	Other	10b1.jpg	2	0	0.590423	5	18	0	0	0	1.43002	7	43
RC34	F	Czech	21	Left	Other	10b2.jpg	2	0	1.07116	12	32	0.369968	1	11	2.41003	17	71
RC35	M	Czech	28	Right	Viper	01a1.jpg	2	12	1.47075	9	44	0.569385	2	15	2.52074	12	73
RC35	M	Czech	28	Left	Viper	01a2.jpg	2	0	2.74958	15	80	0.0292532	1	1	2.20104	17	65
RC35	M	Czech	28	Right	Viper	01b1.jpg	2	0	2.58066	13	75	0.359125	2	9	2.04976	5	60
RC35	M	Czech	28	Left	Viper	01b2.jpg	2	8	2.55112	11	75	0.46865	3	12	1.47044	7	44
RC35	M	Czech	28	Right	Viper	02a1.jpg	2	18	2.44083	11	71	0.36853	1	9	1.59	17	48
RC35	M	Czech	28	Left	Viper	02a2.jpg	2	0	1.2903	8	37	0.409381	2	11	3.31003	14	99
RC35	M	Czech	28	Right	Viper	02b1.jpg	2	22	2.18933	10	62	0.0700709	2	2	1.79946	12	54
RC35	M	Czech	28	Left	Viper	02b2.jpg	2	8	1.91922	8	58	0.470087	2	12	2.30133	12	67
RC35	M	Czech	28	Right	Viper	03a1.jpg	2	0	3.26385	12	96	0.499156	1	13	1.23994	5	37
RC35	M	Czech	28	Left	Viper	03a2.jpg	2	5	2.62864	9	68	0.389658	1	8	1.78819	8	47
RC35	M	Czech	28	Right	Viper	03b1.jpg	2	11	2.07027	10	62	0	0	0	2.50901	12	73
RC35	M	Czech	28	Left	Viper	03b2.jpg	2	2	2.57957	11	77	0.369443	1	9	1.98086	10	58
RC35	M	Czech	28	Right	Viper	04a1.jpg	2	2	2.43113	12	72	0.429381	1	11	2.06962	12	62
RC35	M	Czech	28	Left	Viper	04a2.jpg	2	0	2.00038	12	60	0.499414	1	13	2.49063	12	73
RC35	M	Czech	28	Right	Viper	04b1.jpg	2	23	1.82035	15	53	0.400002	1	10	1.96961	10	59
RC35	M	Czech	28	Left	Viper	04b2.jpg	2	13	2.23062	14	65	0.369193	1	9	1.95925	11	59
RC35	M	Czech	28	Right	Cobra	05a1.jpg	2	0	1.80628	5	51	0.309866	1	10	2.69771	13	75
RC35	M	Czech	28	Left	Cobra	05a2.jpg	2	0	2.82218	9	85	0.418668	1	11	1.73069	9	50
RC35	M	Czech	28	Right	Cobra	05b1.jpg	2	13	2.11986	10	60	0	0	0	2.18018	14	65
RC35	M	Czech	28	Left	Cobra	05b2.jpg	2	8	2.41938	11	73	0.429392	1	11	1.90125	10	55
RC35	M	Czech	28	Right	Cobra	06a1.jpg	2	27	3.00061	13	88	0	0	0	0.659731	9	20
RC35	M	Czech	28	Left	Cobra	06a2.jpg	2	17	2.57994	16	76	0	0	0	1.46055	6	44
RC35	M	Czech	28	Right	Cobra	06b1.jpg	2	26	1.45054	8	42	0.869291	2	24	1.80034	10	54
RC35	M	Czech	28	Left	Cobra	06b2.jpg	2	0	1.89094	14	55	0.469216	1	12	2.63961	8	79
RC35	M	Czech	28	Right	Cobra	07a1.jpg	2	0	3.11	12	87	0.399314	1	10	1.47597	9	39
RC35	M	Czech	28	Left	Cobra	07a2.jpg	2	9	2.64973	16	78	0	0	0	1.62093	12	49
RC35	M	Czech	28	Right	Cobra	07b1.jpg	2	6	2.74	15	78	0.0300622	1	1	1.99907	10	60
RC35	M	Czech	28	Left	Cobra	07b2.jpg	2	0	2.34087	11	68	0.439766	2	11	2.22987	14	67
RC35	M	Czech	28	Right	Cobra	08a1.jpg	2	0	1.8097	7	54	0.429538	1	11	1.86027	11	56
RC35	M	Czech	28	Left	Cobra	08a2.jpg	2	0	2.63058	15	77	0.38752	1	10	1.93973	13	58
RC35	M	Czech	28	Right	Cobra	08b1.jpg	2	18	1.56009	8	47	0.429259	2	11	2.36087	17	69
RC35	M	Czech	28	Left	Cobra	08b2.jpg	2	0	1.72013	6	52	0.399607	1	10	2.56991	13	77
RC35	M	Czech	28	Right	Other	09a1.jpg	2	0	1.92092	8	56	0.579605	2	16	2.3396	11	70
RC35	M	Czech	28	Left	Other	09a2.jpg	2	3	2.75375	11	81	0.200915	3	5	1.94097	17	58
RC35	M	Czech	28	Right	Other	09b1.jpg	2	14	2.38962	14	70	0	0	0	1.92049	14	55
RC35	M	Czech	28	Left	Other	09b2.jpg	2	0	2.17043	8	61	0.299652	1	9	2.4697	14	74
RC35	M	Czech	28	Right	Other	10a1.jpg	2	14	2.99024	14	88	0.409376	1	11	1.13931	7	34
RC35	M	Czech	28	Left	Other	10a2.jpg	2	0	1.90543	12	52	0.369192	1	9	2.72599	16	78
RC35	M	Czech	28	Right	Other	10b1.jpg	2	8	2.96072	20	87	0.429751	2	11	1.13834	9	34
RC35	M	Czech	28	Left	Other	10b2.jpg	2	1	2.50292	11	75	0.64981	2	16	1.63917	14	49
RC36	M	Czech	21	Right	Viper	01a1.jpg	2	0	1.03035	2	29	0	0	0	3.89972	15	114
RC36	M	Czech	21	Left	Viper	01a2.jpg	2	0	2.49066	9	73	0.580593	3	15	1.87895	8	56
RC36	M	Czech	21	Right	Viper	01b1.jpg	2	0	3.6921	10	109	0.489503	2	12	0.808642	2	24
RC36	M	Czech	21	Left	Viper	01b2.jpg	2	0	2.05049	5	60	0.509522	2	13	2.40185	10	72
RC36	M	Czech	21	Right	Viper	02a1.jpg	2	0	1.08038	9	31	0.309588	2	6	3.27035	8	98
RC36	M	Czech	21	Left	Viper	02a2.jpg	2	0	1.63989	9	49	0.499477	1	12	2.79109	13	82
RC36	M	Czech	21	Right	Viper	02b1.jpg	2	0	1.89042	5	55	0.639021	2	18	2.47024	8	74
RC36	M	Czech	21	Left	Viper	02b2.jpg	2	0	2.53009	11	74	0.429619	1	11	2.03034	8	61
RC36	M	Czech	21	Right	Viper	03a1.jpg	2	0	2.19211	11	64	0.441384	3	11	2.2986	5	69
RC36	M	Czech	21	Left	Viper	03a2.jpg	2	0	3.40054	12	100	0.499446	1	12	0.930882	5	28
RC36	M	Czech	21	Right	Viper	03b1.jpg	2	0	2.06987	11	62	0.46977	1	11	2.42104	9	71
RC36	M	Czech	21	Left	Viper	03b2.jpg	2	0	3.94024	10	116	0.409554	1	10	0.630222	2	19
RC36	M	Czech	21	Right	Viper	04a1.jpg	2	0	1.73131	7	52	0.289216	1	9	2.90964	8	83
RC36	M	Czech	21	Left	Viper	04a2.jpg	2	0	2.94927	17	86	0	0	0	2.02062	11	59
RC36	M	Czech	21	Right	Viper	04b1.jpg	2	0	1.79089	6	52	0.469314	1	11	2.49989	7	75
RC36	M	Czech	21	Left	Viper	04b2.jpg	2	0	3.20066	9	94	0.469442	1	11	1.2301	4	37
RC36	M	Czech	21	Right	Cobra	05a1.jpg	2	0	2.39136	15	70	0.480008	1	12	1.92893	9	58
RC36	M	Czech	21	Left	Cobra	05a2.jpg	2	0	2.21986	11	66	0.469555	2	12	2.19028	5	64
RC36	M	Czech	21	Right	Cobra	05b1.jpg	2	0	2.34035	8	69	0.539346	2	13	2.07034	4	62
RC36	M	Czech	21	Left	Cobra	05b2.jpg	2	0	1.62985	8	49	0.519298	2	13	2.78079	13	82
RC36	M	Czech	21	Right	Cobra	06a1.jpg	2	0	0.909817	5	27	0.459631	1	11	3.62048	15	107
RC36	M	Czech	21	Left	Cobra	06a2.jpg	2	0	3.30012	19	99	0.509322	2	13	1.12055	4	32
RC36	M	Czech	21	Right	Cobra	06b1.jpg	2	0	2.33097	7	68	0.129897	1	4	2.17001	8	65
RC36	M	Czech	21	Left	Cobra	06b2.jpg	2	0	2.26945	11	68	0.560557	2	14	2.1206	9	61
RC36	M	Czech	21	Right	Cobra	07a1.jpg	2	0	0.991353	3	28	0.529905	2	13	3.43939	7	103
RC36	M	Czech	21	Left	Cobra	07a2.jpg	2	0	2.46981	8	74	0.479482	2	12	2.00045	6	58
RC36	M	Czech	21	Right	Cobra	07b1.jpg	2	0	3.05971	14	91	0.628827	1	16	1.22073	5	35
RC36	M	Czech	21	Left	Cobra	07b2.jpg	2	0	1.90159	10	55	0	0	0	2.52913	6	76
RC36	M	Czech	21	Right	Cobra	08a1.jpg	2	0	0.830301	6	25	0.469691	1	11	3.63088	11	107
RC36	M	Czech	21	Left	Cobra	08a2.jpg	2	0	2.81054	11	80	0.358939	3	11	1.70019	10	51
RC36	M	Czech	21	Right	Cobra	08b1.jpg	2	0	0.530029	1	16	0.479348	1	12	3.83081	8	113
RC36	M	Czech	21	Left	Cobra	08b2.jpg	2	0	2.0207	11	58	0.439433	2	10	1.5	10	45
RC36	M	Czech	21	Right	Other	09a1.jpg	2	0	1.23049	5	35	0.569748	2	14	3.12995	15	94
RC36	M	Czech	21	Left	Other	09a2.jpg	2	0	3.56001	9	107	0.499383	1	12	0.690392	2	19
RC36	M	Czech	21	Right	Other	09b1.jpg	2	0	1.73023	5	52	0.499316	1	12	2.7505	6	81
RC36	M	Czech	21	Left	Other	09b2.jpg	2	1	2.14005	6	63	0.429602	1	10	2.32048	8	68
RC36	M	Czech	21	Right	Other	10a1.jpg	2	1	1.74882	9	52	0.430796	1	10	2.74156	10	81
RC36	M	Czech	21	Left	Other	10a2.jpg	2	0	2.06951	9	59	0.0998868	1	3	2.6002	12	76
RC36	M	Czech	21	Right	Other	10b1.jpg	2	0	2.41091	8	71	0	0	0	2.06992	11	62
RC36	M	Czech	21	Left	Other	10b2.jpg	2	0	1.67981	4	50	0.679717	1	18	2.51081	15	74
RC37	M	Czech	31	Right	Viper	01a1.jpg	2	0	2.42318	10	73	0.508956	2	12	2.03023	8	59
RC37	M	Czech	31	Left	Viper	01a2.jpg	2	0	2.26219	10	66	0.439312	1	10	1.93992	8	58
RC37	M	Czech	31	Right	Viper	01b1.jpg	2	0	1.44071	4	41	0.628776	2	16	2.90015	4	87
RC37	M	Czech	31	Left	Viper	01b2.jpg	2	0	1.70145	6	49	0.599288	1	15	1.8995	6	57
RC37	M	Czech	31	Right	Viper	02a1.jpg	2	0	2.20952	6	66	0.438996	2	10	2.32103	11	68
RC37	M	Czech	31	Left	Viper	02a2.jpg	2	0	2.62901	10	78	0.339286	3	7	1.89203	8	55
RC37	M	Czech	31	Right	Viper	02b1.jpg	2	0	2.02986	2	61	0.6994	2	19	2.26114	5	66
RC37	M	Czech	31	Left	Viper	02b2.jpg	2	0	1.96964	7	59	0.459167	1	11	2.4712	14	73
RC37	M	Czech	31	Right	Viper	03a1.jpg	2	0	1.60127	7	48	0.47948	2	12	2.89092	7	85
RC37	M	Czech	31	Left	Viper	03a2.jpg	2	0	1.42973	3	43	0.459441	1	11	3.06096	14	90
RC37	M	Czech	31	Right	Viper	03b1.jpg	2	0	2.18001	8	65	0.0294788	1	1	2.02099	12	59
RC37	M	Czech	31	Left	Viper	03b2.jpg	2	0	2.68013	5	79	0.469557	1	11	1.77126	4	53
RC37	M	Czech	31	Right	Viper	04a1.jpg	2	0	1.53167	9	46	0.369711	3	8	3.06838	11	90
RC37	M	Czech	31	Left	Viper	04a2.jpg	2	0	2.60866	9	76	0.419168	1	10	1.93189	9	58
RC37	M	Czech	31	Right	Viper	04b1.jpg	2	0	1.93014	5	56	0.439273	1	10	2.60025	7	78
RC37	M	Czech	31	Left	Viper	04b2.jpg	2	0	2.39896	6	72	0.309294	2	7	2.00115	11	58
RC37	M	Czech	31	Right	Cobra	05a1.jpg	2	0	2.56275	9	77	0.469391	1	11	1.92997	10	56
RC37	M	Czech	31	Left	Cobra	05a2.jpg	2	0	3.90052	15	115	0.439437	1	11	0.600125	2	18
RC37	M	Czech	31	Right	Cobra	05b1.jpg	2	0	3.76924	4	108	0	0	0	1.2007	1	36
RC37	M	Czech	31	Left	Cobra	05b2.jpg	2	0	2.69112	9	79	0.509197	1	13	1.59985	9	48
RC37	M	Czech	31	Right	Cobra	06a1.jpg	2	0	1.54967	6	46	0.458948	2	11	2.71005	14	79
RC37	M	Czech	31	Left	Cobra	06a2.jpg	2	0	1.26969	5	38	0	0	0	3.39948	17	98
RC37	M	Czech	31	Right	Cobra	06b1.jpg	2	0	1.60036	4	46	0.438822	1	10	2.62061	15	79
RC37	M	Czech	31	Left	Cobra	06b2.jpg	2	0	2.6502	15	78	0.469202	1	11	1.86072	2	56
RC37	M	Czech	31	Right	Cobra	07a1.jpg	2	0	1.87028	6	54	0.468944	2	12	2.60046	10	78
RC37	M	Czech	31	Left	Cobra	07a2.jpg	2	0	3.55069	8	105	0.429345	1	10	0.900011	5	27
RC37	M	Czech	31	Right	Cobra	07b1.jpg	2	0	1.25974	5	38	0.399079	1	9	3.27038	11	96
RC37	M	Czech	31	Left	Cobra	07b2.jpg	2	0	3.18025	16	94	0.508936	1	12	0.900024	2	27
RC37	M	Czech	31	Right	Cobra	08a1.jpg	2	0	1.33005	5	40	0.349654	3	8	2.7906	15	81
RC37	M	Czech	31	Left	Cobra	08a2.jpg	2	0	3.82992	12	113	0.419252	1	10	0.700554	2	21
RC37	M	Czech	31	Right	Cobra	08b1.jpg	2	0	1.62221	9	47	0.399227	1	9	2.70026	15	81
RC37	M	Czech	31	Left	Cobra	08b2.jpg	2	0	2.82066	10	83	0.409405	1	9	1.53001	7	46
RC37	M	Czech	31	Right	Other	09a1.jpg	2	0	2.23982	10	67	0.469609	1	11	2.22072	5	65
RC37	M	Czech	31	Left	Other	09a2.jpg	2	0	2.67006	4	80	0.474955	1	11	1.82077	6	53
RC37	M	Czech	31	Right	Other	09b1.jpg	2	0	1.7405	4	52	0.4693	1	11	2.63048	10	78
RC37	M	Czech	31	Left	Other	09b2.jpg	2	0	2.77965	18	81	0.409292	1	9	1.33132	9	40
RC37	M	Czech	31	Right	Other	10a1.jpg	2	0	3.33031	14	98	0.209737	2	4	1.42026	8	43
RC37	M	Czech	31	Left	Other	10a2.jpg	2	0	1.99003	8	58	0.439558	1	10	2.53025	8	76
RC37	M	Czech	31	Right	Other	10b1.jpg	2	0	1.80975	10	54	0.439577	1	10	2.35993	11	69
RC37	M	Czech	31	Left	Other	10b2.jpg	2	0	2.79039	4	84	0.538964	2	14	1.64015	4	47
RC38	M	Czech	32	Right	Viper	01a1.jpg	2	0	2.56048	13	77	0.369379	1	9	2.07031	13	60
RC38	M	Czech	32	Left	Viper	01a2.jpg	2	0	3.80974	9	114	0	0	0	1.16001	4	31
RC38	M	Czech	32	Right	Viper	01b1.jpg	2	0	0.869578	4	26	0.318841	1	7	3.67106	12	108
RC38	M	Czech	32	Left	Viper	01b2.jpg	2	0	2.10023	4	63	0.409313	1	11	2.46043	11	72
RC38	M	Czech	32	Right	Viper	02a1.jpg	2	0	1.70935	4	51	0.440231	1	11	2.8108	5	82
RC38	M	Czech	32	Left	Viper	02a2.jpg	2	0	4.02212	10	119	0.409877	1	10	0.439878	1	13
RC38	M	Czech	32	Right	Viper	02b1.jpg	2	0	0.899125	2	27	0.430074	1	11	3.56082	17	105
RC38	M	Czech	32	Left	Viper	02b2.jpg	2	0	2.9525	13	87	0	0	0	1.50879	9	45
RC38	M	Czech	32	Right	Viper	03a1.jpg	2	0	1.02024	4	31	0.409191	1	10	3.49081	16	103
RC38	M	Czech	32	Left	Viper	03a2.jpg	2	0	3.0397	10	91	0.389129	2	10	1.58053	8	46
RC38	M	Czech	32	Right	Viper	03b1.jpg	2	0	2.16088	9	63	0.429375	1	11	2.39986	8	72
RC38	M	Czech	32	Left	Viper	03b2.jpg	2	0	1.83883	9	55	1.84063	4	54	1.33046	4	38
RC38	M	Czech	32	Right	Viper	04a1.jpg	2	0	0.860095	3	26	0.139449	1	4	3.99105	6	114
RC38	M	Czech	32	Left	Viper	04a2.jpg	2	0	3.93088	9	116	0.46957	1	12	0.599939	2	18
RC38	M	Czech	32	Right	Viper	04b1.jpg	2	0	2.45054	10	72	0.402045	1	10	2.13965	10	64
RC38	M	Czech	32	Left	Viper	04b2.jpg	2	0	3.17062	12	93	0	0	0	1.48943	5	43
RC38	M	Czech	32	Right	Cobra	05a1.jpg	2	0	2.53059	8	76	0.399081	1	10	1.90053	7	57
RC38	M	Czech	32	Left	Cobra	05a2.jpg	2	0	2.62983	10	77	0.130232	1	4	2.12966	6	62
RC38	M	Czech	32	Right	Cobra	05b1.jpg	2	0	1.10897	4	33	0.389615	1	10	3.4015	15	100
RC38	M	Czech	32	Left	Cobra	05b2.jpg	2	0	2.03022	9	61	0.378634	1	9	2.56116	10	75
RC38	M	Czech	32	Right	Cobra	06a1.jpg	2	0	1.8697	6	56	0.24026	2	5	2.69031	12	79
RC38	M	Czech	32	Left	Cobra	06a2.jpg	2	0	3.53049	15	104	0	0	0	1.06163	7	32
RC38	M	Czech	32	Right	Cobra	06b1.jpg	2	0	0.900483	5	27	0.399305	1	10	3.70018	12	109
RC38	M	Czech	32	Left	Cobra	06b2.jpg	2	0	4.02046	11	119	0.499492	1	13	0.469673	3	14
RC38	M	Czech	32	Right	Cobra	07a1.jpg	2	0	1.91133	8	56	0.23943	1	5	2.76023	23	83
RC38	M	Czech	32	Left	Cobra	07a2.jpg	2	0	3.46288	13	102	0	0	0	1.1397	4	34
RC38	M	Czech	32	Right	Cobra	07b1.jpg	2	0	1.33097	5	38	0.399537	1	10	3.26973	12	98
RC38	M	Czech	32	Left	Cobra	07b2.jpg	2	0	2.52077	12	74	0.100201	3	3	0.369573	2	11
RC38	M	Czech	32	Right	Cobra	08a1.jpg	2	0	1.72094	8	49	0.459473	1	12	2.78017	9	83
RC38	M	Czech	32	Left	Cobra	08a2.jpg	2	0	2.8202	11	83	0.370605	1	9	1.76979	9	53
RC38	M	Czech	32	Right	Cobra	08b1.jpg	2	0	2.18083	5	65	0.42946	1	11	2.40971	5	71
RC38	M	Czech	32	Left	Cobra	08b2.jpg	2	0	2.60031	10	78	0.398836	1	10	2.01141	13	59
RC38	M	Czech	32	Right	Other	09a1.jpg	2	0	0.889726	5	27	0	0	0	3.56087	15	105
RC38	M	Czech	32	Left	Other	09a2.jpg	2	0	3.52073	9	104	0.239828	1	7	1.24929	8	36
RC38	M	Czech	32	Right	Other	09b1.jpg	2	0	1.21942	4	37	0.40018	1	10	3.30316	12	97
RC38	M	Czech	32	Left	Other	09b2.jpg	2	0	2.58004	9	77	0	0	0	2.42005	7	69
RC38	M	Czech	32	Right	Other	10a1.jpg	2	0	1.07023	10	32	0.239671	1	7	3.65977	10	107
RC38	M	Czech	32	Left	Other	10a2.jpg	2	0	3.34317	12	99	0.439562	1	11	1.20972	7	36
RC38	M	Czech	32	Right	Other	10b1.jpg	2	0	2.32201	12	68	0.499346	2	13	2.09911	7	63
RC38	M	Czech	32	Left	Other	10b2.jpg	2	0	2.53988	6	76	0.399262	1	10	2.03067	6	59
RC39	M	Czech	30	Right	Viper	01a1.jpg	2		2.99906	14	87	0	0	0	1.97063	8	57
RC39	M	Czech	30	Left	Viper	01a2.jpg	2		3.32087	7	98	0	0	0	1.60925	7	45
RC39	M	Czech	30	Right	Viper	01b1.jpg	2		2.49956	8	75	0.439217	1	11	2.03115	7	58
RC39	M	Czech	30	Left	Viper	01b2.jpg	2		2.57167	11	76	0.449462	1	11	1.84879	9	55
RC39	M	Czech	30	Right	Viper	02a1.jpg	2		2.15958	11	65	0.469358	1	11	2.33175	8	68
RC39	M	Czech	30	Left	Viper	02a2.jpg	2		0.561335	3	15	0.0298893	1	1	3.86971	20	116
RC39	M	Czech	30	Right	Viper	02b1.jpg	2		1.6603	7	48	0	0	0	2.83023	11	85
RC39	M	Czech	30	Left	Viper	02b2.jpg	2		2.14047	11	62	0	0	0	2.36022	14	71
RC39	M	Czech	30	Right	Viper	03a1.jpg	2		2.91092	9	85	0.0299217	1	1	1.59964	4	48
RC39	M	Czech	30	Left	Viper	03a2.jpg	2		1.40994	9	42	0	0	0	3.15057	14	93
RC39	M	Czech	30	Right	Viper	03b1.jpg	2		1.83164	7	53	0.430067	3	13	2.70815	9	79
RC39	M	Czech	30	Left	Viper	03b2.jpg	2		1.76025	5	53	0.709186	2	18	2.49018	8	73
RC39	M	Czech	30	Right	Viper	04a1.jpg	2		3.33925	16	95	0.130063	1	4	1.50007	9	45
RC39	M	Czech	30	Left	Viper	04a2.jpg	2		0.890161	5	27	0	0	0	4.07921	19	118
RC39	M	Czech	30	Right	Viper	04b1.jpg	2		2.37065	11	71	0.439276	1	10	1.49046	9	43
RC39	M	Czech	30	Left	Viper	04b2.jpg	2		2.45324	10	72	0.43964	1	11	2.03895	11	61
RC39	M	Czech	30	Right	Cobra	05a1.jpg	2		0.339993	1	10	0	0	0	4.02059	11	119
RC39	M	Czech	30	Left	Cobra	05a2.jpg	2		3.75114	13	110	0	0	0	0.709582	2	21
RC39	M	Czech	30	Right	Cobra	05b1.jpg	2		2.15997	11	63	0.0300492	1	1	2.23089	8	67
RC39	M	Czech	30	Left	Cobra	05b2.jpg	2		2.73971	8	82	0	0	0	1.7306	7	50
RC39	M	Czech	30	Right	Cobra	06a1.jpg	2		2.19032	8	66	0.499299	1	12	2.14008	11	62
RC39	M	Czech	30	Left	Cobra	06a2.jpg	2		2.1301	10	64	0	0	0	2.33041	9	68
RC39	M	Czech	30	Right	Cobra	06b1.jpg	2		1.91014	5	57	0.679412	1	18	2.3903	12	70
RC39	M	Czech	30	Left	Cobra	06b2.jpg	2		1.97922	9	59	0	0	0	2.08268	10	61
RC39	M	Czech	30	Right	Cobra	07a1.jpg	2		3.37016	13	101	0	0	0	1.19051	3	34
RC39	M	Czech	30	Left	Cobra	07a2.jpg	2		0.600838	3	16	0.0298205	1	1	3.57001	9	107
RC39	M	Czech	30	Right	Cobra	07b1.jpg	2		2.10038	5	63	0.0300668	1	1	2.23016	14	65
RC39	M	Czech	30	Left	Cobra	07b2.jpg	2		2.54045	10	76	0.0300003	1	1	1.62039	10	47
RC39	M	Czech	30	Right	Cobra	08a1.jpg	2		2.80979	15	84	0	0	0	1.68118	11	49
RC39	M	Czech	30	Left	Cobra	08a2.jpg	2		2.53932	11	76	0	0	0	1.9216	9	56
RC39	M	Czech	30	Right	Cobra	08b1.jpg	2		1.66033	7	50	0.438972	1	11	2.67035	8	78
RC39	M	Czech	30	Left	Cobra	08b2.jpg	2		3.352	11	99	0	0	0	1.06977	4	32
RC39	M	Czech	30	Right	Other	09a1.jpg	2		1.9798	8	58	0.939019	1	26	2.02087	6	59
RC39	M	Czech	30	Left	Other	09a2.jpg	2		3.03021	11	91	0	0	0	1.50044	6	43
RC39	M	Czech	30	Right	Other	09b1.jpg	2		3.09929	16	92	0.429205	1	10	1.43141	8	41
RC39	M	Czech	30	Left	Other	09b2.jpg	2		2.02238	8	59	0	0	0	1.96869	8	59
RC39	M	Czech	30	Right	Other	10a1.jpg	2		4.49985	21	130	0	0	0	0.469889	2	14
RC39	M	Czech	30	Left	Other	10a2.jpg	2		1.92024	8	56	0	0	0	3.00964	14	87
RC39	M	Czech	30	Right	Other	10b1.jpg	2		0.399998	2	12	0.100032	1	3	3.7704	14	111
RC39	M	Czech	30	Left	Other	10b2.jpg	2		2.68888	13	81	0.0399775	1	1	1.65172	8	48
RC40	M	Czech	29	Right	Viper	01a1.jpg	2	0	1.37002	10	41	0.409454	1	10	3.1846	15	94
RC40	M	Czech	29	Left	Viper	01a2.jpg	2	0	1.83383	5	54	0.469198	1	11	2.65696	10	78
RC40	M	Czech	29	Right	Viper	01b1.jpg	2	18	0.799302	5	21	0.229941	1	7	3.09071	11	91
RC40	M	Czech	29	Left	Viper	01b2.jpg	2	0	2.42073	6	71	0.408785	1	10	2.1017	8	63
RC40	M	Czech	29	Right	Viper	02a1.jpg	2	0	1.75077	7	51	0.449055	1	11	2.76425	10	82
RC40	M	Czech	29	Left	Viper	02a2.jpg	2	0	0.800276	4	24	0.479106	1	11	3.66011	14	108
RC40	M	Czech	29	Right	Viper	02b1.jpg	2	0	2.13006	10	64	0.469912	1	12	2.31176	8	68
RC40	M	Czech	29	Left	Viper	02b2.jpg	2	0	3.30017	9	99	0.428821	1	11	1.1907	6	34
RC40	M	Czech	29	Right	Viper	03a1.jpg	2	0	1.93019	9	53	0.359838	1	11	2.67007	7	80
RC40	M	Czech	29	Left	Viper	03a2.jpg	2	0	2.86639	7	84	0.398482	1	9	1.69989	7	51
RC40	M	Czech	29	Right	Viper	03b1.jpg	2	0	2.37975	12	71	0.739481	4	20	1.80038	9	52
RC40	M	Czech	29	Left	Viper	03b2.jpg	2	0	1.87689	9	55	0.609611	1	16	2.47913	14	74
RC40	M	Czech	29	Right	Viper	04a1.jpg	2	1	2.04063	11	59	0.469398	1	11	2.39973	14	72
RC40	M	Czech	29	Left	Viper	04a2.jpg	2	0	2.68093	10	79	0.45938	2	11	1.84006	8	55
RC40	M	Czech	29	Right	Viper	04b1.jpg	2	0	2.09027	17	60	0.358721	1	11	2.52073	9	74
RC40	M	Czech	29	Left	Viper	04b2.jpg	2	0	2.54041	13	76	0.429272	1	10	1.91973	7	56
RC40	M	Czech	29	Right	Cobra	05a1.jpg	2	0	1.78031	9	52	0.441882	1	11	2.62524	8	79
RC40	M	Czech	29	Left	Cobra	05a2.jpg	2	0	3.00081	10	88	0.429024	1	10	1.5095	10	45
RC40	M	Czech	29	Right	Cobra	05b1.jpg	2	0	1.99992	12	60	0.439361	1	10	2.49109	8	73
RC40	M	Czech	29	Left	Cobra	05b2.jpg	2	0	2.35981	16	71	0.499391	3	12	1.95058	9	57
RC40	M	Czech	29	Right	Cobra	06a1.jpg	2	0	1.45126	7	42	0.429123	2	10	2.96028	11	89
RC40	M	Czech	29	Left	Cobra	06a2.jpg	2	0	2.75054	15	81	0	0	0	2.1697	9	63
RC40	M	Czech	29	Right	Cobra	06b1.jpg	2	0	0.550883	3	15	0.449602	1	11	3.91054	19	117
RC40	M	Czech	29	Left	Cobra	06b2.jpg	2	0	3.63105	17	107	0.429363	1	10	0.870021	4	26
RC40	M	Czech	29	Right	Cobra	07a1.jpg	2	0	1.87045	5	54	0.47288	1	11	2.63006	7	79
RC40	M	Czech	29	Left	Cobra	07a2.jpg	2	0	2.31025	8	67	0.379687	1	9	2.22021	12	67
RC40	M	Czech	29	Right	Cobra	07b1.jpg	2	0	1.29127	4	37	0.488827	3	12	3.19958	12	95
RC40	M	Czech	29	Left	Cobra	07b2.jpg	2	0	2.40015	9	72	0.469195	1	11	2.02067	6	59
RC40	M	Czech	29	Right	Cobra	08a1.jpg	2	0	2.48968	13	73	0.450646	1	11	1.90011	10	57
RC40	M	Czech	29	Left	Cobra	08a2.jpg	2	0	2.60145	12	76	0.419461	1	10	1.72903	10	52
RC40	M	Czech	29	Right	Cobra	08b1.jpg	2	1	2.15277	13	63	0.310771	1	7	2.44	10	73
RC40	M	Czech	29	Left	Cobra	08b2.jpg	2	0	1.94092	7	58	0.429537	1	10	2.56059	12	75
RC40	M	Czech	29	Right	Other	09a1.jpg	2	0	1.69973	10	51	0.639397	3	14	2.46992	5	74
RC40	M	Czech	29	Left	Other	09a2.jpg	2	0	2.66084	11	78	0.379318	1	9	1.93008	7	58
RC40	M	Czech	29	Right	Other	09b1.jpg	2	0	1.9904	8	58	0.399479	1	9	2.57002	6	77
RC40	M	Czech	29	Left	Other	09b2.jpg	2	0	2.23021	8	65	0.459516	1	11	2.20037	10	66
RC40	M	Czech	29	Right	Other	10a1.jpg	2	0	2.94427	12	88	0.409347	1	10	1.61117	9	47
RC40	M	Czech	29	Left	Other	10a2.jpg	2	0	3.15063	10	95	0.19943	3	6	1.45077	5	41
RC40	M	Czech	29	Right	Other	10b1.jpg	2	1	1.62083	8	47	0.389692	3	9	2.80005	9	84
RC40	M	Czech	29	Left	Other	10b2.jpg	2	0	2.33098	13	68	0.469142	2	12	1.9996	9	60
RC41	M	Czech	33	Right	Viper	01a1.jpg	2		2.92921	15	88	0.410492	1	11	1.67028	8	48
RC41	M	Czech	33	Left	Viper	01a2.jpg	2		1.84058	7	55	0	0	0	3.14972	13	91
RC41	M	Czech	33	Right	Viper	01b1.jpg	2		1.97004	12	59	0	0	0	2.63047	11	77
RC41	M	Czech	33	Left	Viper	01b2.jpg	2		2.29979	9	69	0	0	0	2.30071	9	67
RC41	M	Czech	33	Right	Viper	02a1.jpg	2		3.22088	12	95	0.399529	1	10	1.36983	8	41
RC41	M	Czech	33	Left	Viper	02a2.jpg	2		2.44021	8	71	0	0	0	2.13015	6	64
RC41	M	Czech	33	Right	Viper	02b1.jpg	2		2.48975	10	73	0	0	0	2.11074	9	63
RC41	M	Czech	33	Left	Viper	02b2.jpg	2		2.50221	11	75	0	0	0	2.09063	12	61
RC41	M	Czech	33	Right	Viper	03a1.jpg	2		2.86069	9	84	0	0	0	1.70001	8	51
RC41	M	Czech	33	Left	Viper	03a2.jpg	2		2.97014	16	89	0	0	0	1.63062	8	47
RC41	M	Czech	33	Right	Viper	03b1.jpg	2		2.10007	10	61	0	0	0	2.89999	14	85
RC41	M	Czech	33	Left	Viper	03b2.jpg	2		3.37142	17	97	0	0	0	1.6202	6	49
RC41	M	Czech	33	Right	Viper	04a1.jpg	2		2.99918	15	90	0	0	0	1.88039	14	53
RC41	M	Czech	33	Left	Viper	04a2.jpg	2		3.39204	12	100	0	0	0	1.59917	8	46
RC41	M	Czech	33	Right	Viper	04b1.jpg	2		2.16969	9	65	0	0	0	2.42094	8	71
RC41	M	Czech	33	Left	Viper	04b2.jpg	2		2.34007	10	70	0	0	0	2.49093	13	73
RC41	M	Czech	33	Right	Cobra	05a1.jpg	2		2.32077	11	68	0.129999	1	4	2.21956	10	66
RC41	M	Czech	33	Left	Cobra	05a2.jpg	2		2.97022	11	89	0.429064	1	11	1.60027	7	46
RC41	M	Czech	33	Right	Cobra	05b1.jpg	2		3.13021	9	90	0	0	0	1.83002	5	55
RC41	M	Czech	33	Left	Cobra	05b2.jpg	2		2.0614	4	60	0.279318	1	6	2.35967	14	71
RC41	M	Czech	33	Right	Cobra	06a1.jpg	2		1.73056	13	52	0	0	0	2.86066	12	84
RC41	M	Czech	33	Left	Cobra	06a2.jpg	2		1.87038	10	54	0.29947	1	7	2.76031	11	83
RC41	M	Czech	33	Right	Cobra	06b1.jpg	2		1.35082	5	39	0.0398835	1	1	3.2	11	96
RC41	M	Czech	33	Left	Cobra	06b2.jpg	2		2.23055	7	67	0	0	0	2.33072	8	68
RC41	M	Czech	33	Right	Cobra	07a1.jpg	2		2.56984	8	77	0	0	0	1.99154	8	58
RC41	M	Czech	33	Left	Cobra	07a2.jpg	2		2.24048	9	67	0.399379	1	10	2.35013	7	69
RC41	M	Czech	33	Right	Cobra	07b1.jpg	2		1.30035	8	37	0	0	0	2.7301	12	82
RC41	M	Czech	33	Left	Cobra	07b2.jpg	2		1.61103	13	47	0.379266	1	9	2.13956	9	64
RC41	M	Czech	33	Right	Cobra	08a1.jpg	2		2.00001	13	58	0	0	0	3.01996	13	89
RC41	M	Czech	33	Left	Cobra	08a2.jpg	2		2.90014	12	87	0	0	0	1.73029	8	50
RC41	M	Czech	33	Right	Cobra	08b1.jpg	2		2.74043	10	80	0	0	0	1.63008	9	49
RC41	M	Czech	33	Left	Cobra	08b2.jpg	2		2.92083	14	86	0	0	0	1.60005	10	48
RC41	M	Czech	33	Right	Other	09a1.jpg	2		2.43999	9	73	0.129905	3	4	2.05112	3	60
RC41	M	Czech	33	Left	Other	09a2.jpg	2		2.13097	10	64	0.459475	1	12	2.4296	13	71
RC41	M	Czech	33	Right	Other	09b1.jpg	2		2.57875	7	77	0	0	0	2.02175	9	59
RC41	M	Czech	33	Left	Other	09b2.jpg	2		2.54064	9	76	0	0	0	2.05178	10	60
RC41	M	Czech	33	Right	Other	10a1.jpg	2		2.76996	11	83	0.259744	1	6	1.84001	8	55
RC41	M	Czech	33	Left	Other	10a2.jpg	2		1.66026	8	50	0.399295	1	10	2.90044	16	85
RC41	M	Czech	33	Right	Other	10b1.jpg	2		2.66934	10	78	0	0	0	2.351	6	69
RC41	M	Czech	33	Left	Other	10b2.jpg	2		3.0912	14	91	0	0	0	1.53034	8	46
RC42	M	Czech	28	Right	Viper	01a1.jpg	2	0	2.36977	16	69	0.329072	1	7	2.26136	10	68
RC42	M	Czech	28	Left	Viper	01a2.jpg	2	0	2.73076	9	80	0.499482	1	12	1.73047	6	52
RC42	M	Czech	28	Right	Viper	01b1.jpg	2	0	1.85164	6	55	0.489342	1	12	2.63904	10	77
RC42	M	Czech	28	Left	Viper	01b2.jpg	2	0	3.36101	10	99	0.459409	1	11	1.13957	4	34
RC42	M	Czech	28	Right	Viper	02a1.jpg	2	0	2.55119	6	75	0.0399281	1	1	1.8721	4	56
RC42	M	Czech	28	Left	Viper	02a2.jpg	2	0	2.19997	8	66	0.449366	1	11	2.33066	6	68
RC42	M	Czech	28	Right	Viper	02b1.jpg	2	0	3.47963	14	104	0.399301	1	10	1.08082	6	31
RC42	M	Czech	28	Left	Viper	02b2.jpg	2	0	2.60949	10	78	0.528959	2	14	1.85406	10	53
RC42	M	Czech	28	Right	Viper	03a1.jpg	2	0	1.30139	6	39	0.299674	1	6	3.31958	10	98
RC42	M	Czech	28	Left	Viper	03a2.jpg	2	0	1.97052	8	59	0.408772	1	10	2.59986	9	76
RC42	M	Czech	28	Right	Viper	03b1.jpg	2	0	1.42992	8	41	0.499151	2	12	3.03044	13	91
RC42	M	Czech	28	Left	Viper	03b2.jpg	2	0	3.25979	9	96	0.469294	3	11	1.23105	5	37
RC42	M	Czech	28	Right	Viper	04a1.jpg	2	0	2.53377	12	76	0.399406	2	9	2.03052	8	59
RC42	M	Czech	28	Left	Viper	04a2.jpg	2	0	1.51879	9	46	0.439831	1	10	2.79133	13	82
RC42	M	Czech	28	Right	Viper	04b1.jpg	2	0	1.56316	8	47	0.44925	1	11	2.95056	12	87
RC42	M	Czech	28	Left	Viper	04b2.jpg	2	0	2.61066	4	77	0.16975	1	5	2.1795	7	63
RC42	M	Czech	28	Right	Cobra	05a1.jpg	2	7	1.9711	10	59	0	0	0	2.53994	11	75
RC42	M	Czech	28	Left	Cobra	05a2.jpg	2	0	2.93092	10	86	0.469293	1	11	1.56977	5	47
RC42	M	Czech	28	Right	Cobra	05b1.jpg	2	0	2.16065	9	63	0.42943	1	10	2.37193	10	71
RC42	M	Czech	28	Left	Cobra	05b2.jpg	2	0	1.79039	8	52	0.428817	1	10	2.7397	10	82
RC42	M	Czech	28	Right	Cobra	06a1.jpg	2	0	1.50034	3	45	0.459389	1	11	3.00308	5	88
RC42	M	Czech	28	Left	Cobra	06a2.jpg	2	0	2.82038	14	83	0.470446	1	11	1.66977	7	50
RC42	M	Czech	28	Right	Cobra	06b1.jpg	2	0	1.04992	6	31	0.409575	1	10	3.49352	19	103
RC42	M	Czech	28	Left	Cobra	06b2.jpg	2	0	2.54002	11	75	0	0	0	2.45041	7	72
RC42	M	Czech	28	Right	Cobra	07a1.jpg	2	0	2.17926	10	64	0.429349	1	10	2.35147	9	69
RC42	M	Czech	28	Left	Cobra	07a2.jpg	2	0	2.8103	11	82	0.419923	1	10	1.75995	5	53
RC42	M	Czech	28	Right	Cobra	07b1.jpg	2	0	1.13131	5	34	0.479361	3	12	3.36014	13	99
RC42	M	Czech	28	Left	Cobra	07b2.jpg	2	0	2.81085	9	83	0.548922	1	14	1.60035	13	48
RC42	M	Czech	28	Right	Cobra	08a1.jpg	2	0	1.19203	8	34	0.429169	1	10	3.33989	12	100
RC42	M	Czech	28	Left	Cobra	08a2.jpg	2	0	2.16084	14	63	0.409391	1	10	2.40021	11	72
RC42	M	Czech	28	Right	Cobra	08b1.jpg	2	3	1.40012	8	42	0.469033	2	11	2.99324	13	88
RC42	M	Czech	28	Left	Cobra	08b2.jpg	2	0	2.38857	11	70	0.47083	1	11	2.10077	9	63
RC42	M	Czech	28	Right	Other	09a1.jpg	2	0	3.4403	12	103	0.55953	2	14	0.990074	2	28
RC42	M	Czech	28	Left	Other	09a2.jpg	2	0	2.32998	6	70	0.440017	1	11	2.19134	7	64
RC42	M	Czech	28	Right	Other	09b1.jpg	2	0	2.66929	9	78	0.499325	2	13	1.79122	4	52
RC42	M	Czech	28	Left	Other	09b2.jpg	2	0	3.39089	11	100	0.299283	1	9	1.13381	4	34
RC42	M	Czech	28	Right	Other	10a1.jpg	2	0	2.82259	16	83	0.469513	1	11	1.63037	7	49
RC42	M	Czech	28	Left	Other	10a2.jpg	2	0	2.03983	7	61	0.469193	1	11	2.46093	9	72
RC42	M	Czech	28	Right	Other	10b1.jpg	2	22	1.63992	9	49	0.469476	1	11	2.11073	9	62
RC42	M	Czech	28	Left	Other	10b2.jpg	2	0	3.97012	12	119	0.439592	1	10	0.560378	3	15
RC43	M	Czech	18	Right	Viper	01a1.jpg	2	0	2.66018	14	80	0.439151	1	11	1.89064	10	55
RC43	M	Czech	18	Left	Viper	01a2.jpg	2	0	2.12951	11	64	0	0	0	2.8306	17	81
RC43	M	Czech	18	Right	Viper	01b1.jpg	2	0	2.68077	14	79	0.270004	2	6	1.73993	9	52
RC43	M	Czech	18	Left	Viper	01b2.jpg	2	0	2.06879	12	62	0.399493	1	10	2.20096	13	66
RC43	M	Czech	18	Right	Viper	02a1.jpg	2	0	2.03181	13	61	0.0299478	1	1	2.1086	12	62
RC43	M	Czech	18	Left	Viper	02a2.jpg	2	0	2.64959	15	80	0	0	0	1.86102	9	54
RC43	M	Czech	18	Right	Viper	02b1.jpg	2	0	1.5995	9	48	0.430444	1	11	2.6406	13	79
RC43	M	Czech	18	Left	Viper	02b2.jpg	2	0	2.19052	11	64	0.0299774	1	1	2.27018	8	68
RC43	M	Czech	18	Right	Viper	03a1.jpg	2	0	0.999781	5	30	0	0	0	3.54117	11	104
RC43	M	Czech	18	Left	Viper	03a2.jpg	2	0	4.44197	13	130	0	0	0	0.199674	1	6
RC43	M	Czech	18	Right	Viper	03b1.jpg	2	0	1.60014	9	48	0	0	0	3.25027	15	94
RC43	M	Czech	18	Left	Viper	03b2.jpg	2	0	2.20894	8	65	0.26992	2	8	2.53091	11	74
RC43	M	Czech	18	Right	Viper	04a1.jpg	2	0	3.43031	14	99	0	0	0	1.53997	10	46
RC43	M	Czech	18	Left	Viper	04a2.jpg	2	0	1.6601	10	48	0	0	0	3.0998	15	91
RC43	M	Czech	18	Right	Viper	04b1.jpg	2	0	1.3206	9	38	0	0	0	2.53274	11	76
RC43	M	Czech	18	Left	Viper	04b2.jpg	2	0	2.1699	17	63	0.0398579	1	1	2.23021	11	67
RC43	M	Czech	18	Right	Cobra	05a1.jpg	2	0	1.26092	8	36	0	0	0	2.98937	14	90
RC43	M	Czech	18	Left	Cobra	05a2.jpg	2	0	2.78146	12	83	0	0	0	1.78964	10	52
RC43	M	Czech	18	Right	Cobra	05b1.jpg	2	0	2.86984	15	86	0.39937	1	10	1.69071	7	49
RC43	M	Czech	18	Left	Cobra	05b2.jpg	2	1	2.65135	13	77	0	0	0	1.63018	15	49
RC43	M	Czech	18	Right	Cobra	06a1.jpg	2	0	2.49992	8	75	0	0	0	2.01063	12	59
RC43	M	Czech	18	Left	Cobra	06a2.jpg	2	0	1.64999	16	48	0.499618	1	13	2.70084	12	81
RC43	M	Czech	18	Right	Cobra	06b1.jpg	2	0	2.19986	13	64	0	0	0	2.23056	10	67
RC43	M	Czech	18	Left	Cobra	06b2.jpg	2	0	0.859869	8	26	0	0	0	3.64097	4	107
RC43	M	Czech	18	Right	Cobra	07a1.jpg	2	0	2.37027	12	69	0	0	0	1.96046	10	59
RC43	M	Czech	18	Left	Cobra	07a2.jpg	2	0	2.0204	13	59	0	0	0	2.39961	11	71
RC43	M	Czech	18	Right	Cobra	07b1.jpg	2	0	1.42999	7	43	0	0	0	2.90066	14	85
RC43	M	Czech	18	Left	Cobra	07b2.jpg	2	0	3.1916	16	94	0.0394886	1	1	0.859603	7	26
RC43	M	Czech	18	Right	Cobra	08a1.jpg	2	0	2.151	12	63	0.10018	1	1	2.40003	15	72
RC43	M	Czech	18	Left	Cobra	08a2.jpg	2	0	1.84943	10	56	0	0	0	2.03016	7	59
RC43	M	Czech	18	Right	Cobra	08b1.jpg	2	0	2.13061	10	62	0	0	0	1.62967	8	49
RC43	M	Czech	18	Left	Cobra	08b2.jpg	2	0	2.04099	10	61	0	0	0	1.78905	10	54
RC43	M	Czech	18	Right	Other	09a1.jpg	2	0	2.50112	17	73	0	0	0	1.64949	9	49
RC43	M	Czech	18	Left	Other	09a2.jpg	2	0	2.50025	12	75	0	0	0	1.96033	8	57
RC43	M	Czech	18	Right	Other	09b1.jpg	2	0	1.92204	7	56	0	0	0	2.52902	10	76
RC43	M	Czech	18	Left	Other	09b2.jpg	2	0	2.23026	9	67	0	0	0	2.24033	6	65
RC43	M	Czech	18	Right	Other	10a1.jpg	2	0	2.23943	11	65	0	0	0	2.75044	9	81
RC43	M	Czech	18	Left	Other	10a2.jpg	2	0	2.13031	10	64	0.470253	1	12	2.31914	18	68
RC43	M	Czech	18	Right	Other	10b1.jpg	2	0	1.97069	10	59	0	0	0	2.43088	17	71
RC43	M	Czech	18	Left	Other	10b2.jpg	2	0	1.99037	11	60	0	0	0	2.47	10	72
RC44	M	Czech	29	Right	Viper	01a1.jpg	2		0.969747	6	27	0.429341	1	11	3.39058	9	102
RC44	M	Czech	29	Left	Viper	01a2.jpg	2		3.53051	7	104	0.478897	1	12	0.990373	6	30
RC44	M	Czech	29	Right	Viper	01b1.jpg	2		1.90035	4	57	0.439374	2	11	2.66026	10	78
RC44	M	Czech	29	Left	Viper	01b2.jpg	2		2.60043	6	78	0.529412	4	14	1.85998	8	54
RC44	M	Czech	29	Right	Viper	02a1.jpg	2		1.76123	7	53	0.509156	1	13	2.32006	12	68
RC44	M	Czech	29	Left	Viper	02a2.jpg	2		2.59019	12	76	0.398668	1	10	1.96057	7	59
RC44	M	Czech	29	Right	Viper	02b1.jpg	2		0.919894	9	28	0.479273	2	12	3.60083	9	106
RC44	M	Czech	29	Left	Viper	02b2.jpg	2		3.87043	8	114	0.0300297	1	1	0.630859	3	19
RC44	M	Czech	29	Right	Viper	03a1.jpg	2		3.48029	9	103	0.439066	1	11	1.1	4	33
RC44	M	Czech	29	Left	Viper	03a2.jpg	2		3.09928	12	93	0.519686	3	14	1.401	7	40
RC44	M	Czech	29	Right	Viper	03b1.jpg	2		1.90993	7	57	0.538921	3	14	2.55065	8	75
RC44	M	Czech	29	Left	Viper	03b2.jpg	2		3.89351	3	115	0.759792	3	21	0.339666	1	10
RC44	M	Czech	29	Right	Viper	04a1.jpg	2		2.52962	13	72	0	0	0	2.46049	15	74
RC44	M	Czech	29	Left	Viper	04a2.jpg	2		3.22027	10	95	0	0	0	1.77014	8	51
RC44	M	Czech	29	Right	Viper	04b1.jpg	2		2.57056	11	77	0.209267	1	5	1.99968	9	58
RC44	M	Czech	29	Left	Viper	04b2.jpg	2		2.8903	6	85	0.439542	1	11	1.63278	4	49
RC44	M	Czech	29	Right	Cobra	05a1.jpg	2		1.19999	3	36	0.46341	1	12	3.33059	6	98
RC44	M	Czech	29	Left	Cobra	05a2.jpg	2		2.39093	7	70	0.539207	1	14	2.07008	8	62
RC44	M	Czech	29	Right	Cobra	05b1.jpg	2		0.740135	5	22	0.429417	1	11	3.83246	13	113
RC44	M	Czech	29	Left	Cobra	05b2.jpg	2		3.1695	21	95	0.199532	1	4	1.2409	4	37
RC44	M	Czech	29	Right	Cobra	06a1.jpg	2		1.65071	8	48	0	0	0	3.04966	9	91
RC44	M	Czech	29	Left	Cobra	06a2.jpg	2		3.18306	8	93	0.228885	2	7	1.45081	4	42
RC44	M	Czech	29	Right	Cobra	06b1.jpg	2		2.29023	7	69	0.469259	1	12	2.2303	13	65
RC44	M	Czech	29	Left	Cobra	06b2.jpg	2		3.7301	7	110	0	0	0	0.830403	2	25
RC44	M	Czech	29	Right	Cobra	07a1.jpg	2		1.23012	7	37	0.439099	1	11	3.32151	12	98
RC44	M	Czech	29	Left	Cobra	07a2.jpg	2		2.1206	8	62	0	0	0	2.47999	8	74
RC44	M	Czech	29	Right	Cobra	07b1.jpg	2		0.599759	3	18	0.469117	2	12	3.92242	3	116
RC44	M	Czech	29	Left	Cobra	07b2.jpg	2		3.77081	13	111	0.409281	1	11	0.829928	5	25
RC44	M	Czech	29	Right	Cobra	08a1.jpg	2		1.24048	4	37	0.439568	1	11	3.2109	9	95
RC44	M	Czech	29	Left	Cobra	08a2.jpg	2		3.60032	12	106	0	0	0	1.27079	9	38
RC44	M	Czech	29	Right	Cobra	08b1.jpg	2		1.53027	5	46	0	0	0	3.05383	11	90
RC44	M	Czech	29	Left	Cobra	08b2.jpg	2		3.40004	3	102	0.39943	1	10	1.16066	2	33
RC44	M	Czech	29	Right	Other	09a1.jpg	2		0.459765	3	14	0.470109	1	12	4.06194	4	120
RC44	M	Czech	29	Left	Other	09a2.jpg	2		4.02124	8	119	0.53924	2	14	0.429974	2	13
RC44	M	Czech	29	Right	Other	09b1.jpg	2		1.31049	5	38	0.379272	1	10	3.30074	3	99
RC44	M	Czech	29	Left	Other	09b2.jpg	2		2.81161	6	82	0	0	0	1.78877	6	52
RC44	M	Czech	29	Right	Other	10a1.jpg	2		1.72935	12	48	0	0	0	3.20038	10	96
RC44	M	Czech	29	Left	Other	10a2.jpg	2		3.53046	10	104	0	0	0	1.26006	7	38
RC44	M	Czech	29	Right	Other	10b1.jpg	2		2.83912	8	83	0.0398277	1	1	2.1217	6	62
RC44	M	Czech	29	Left	Other	10b2.jpg	2		2.15937	9	63	0.110046	3	3	2.75102	11	81
RC45	M	Czech	31	Right	Viper	01a1.jpg	2	0	2.13956	10	64	0.439169	1	11	2.42113	12	70
RC45	M	Czech	31	Left	Viper	01a2.jpg	2	0	3.16081	6	93	0.938753	1	26	0.899915	4	27
RC45	M	Czech	31	Right	Viper	01b1.jpg	2	0	1.86936	13	56	0.470463	1	12	2.65063	11	78
RC45	M	Czech	31	Left	Viper	01b2.jpg	2	0	2.12987	9	64	0.399003	1	10	2.43488	8	71
RC45	M	Czech	31	Right	Viper	02a1.jpg	2	0	2.10026	8	63	0.369943	2	11	2.43033	10	71
RC45	M	Czech	31	Left	Viper	02a2.jpg	2	0	1.3394	10	40	0.529191	1	14	3.08115	14	91
RC45	M	Czech	31	Right	Viper	02b1.jpg	2	0	2.35072	9	69	0.478817	2	12	2.17014	9	65
RC45	M	Czech	31	Left	Viper	02b2.jpg	2	0	2.95926	12	89	0.559359	2	15	0.971312	7	27
RC45	M	Czech	31	Right	Viper	03a1.jpg	2	0	2.23899	11	67	0.499342	1	13	2.01099	7	59
RC45	M	Czech	31	Left	Viper	03a2.jpg	2	0	2.30094	11	69	0.469399	2	12	2.19962	10	64
RC45	M	Czech	31	Right	Viper	03b1.jpg	2	0	1.73019	8	50	1.32928	3	38	1.91063	6	57
RC45	M	Czech	31	Left	Viper	03b2.jpg	2	0	2.16135	11	63	0.469462	2	12	2.3602	9	71
RC45	M	Czech	31	Right	Viper	04a1.jpg	2	0	2.28132	11	68	0.489469	1	13	2.21969	10	65
RC45	M	Czech	31	Left	Viper	04a2.jpg	2	0	1.89997	12	57	0.439386	1	11	2.59089	14	76
RC45	M	Czech	31	Right	Viper	04b1.jpg	2	0	0.999831	4	30	0.458368	1	12	3.30034	14	97
RC45	M	Czech	31	Left	Viper	04b2.jpg	2	0	2.24052	9	65	0.289702	4	7	2.48005	4	74
RC45	M	Czech	31	Right	Cobra	05a1.jpg	2	0	1.56988	9	46	0.529453	1	14	2.8306	14	83
RC45	M	Czech	31	Left	Cobra	05a2.jpg	2	0	2.56039	10	77	0.699478	1	19	1.70051	7	49
RC45	M	Czech	31	Right	Cobra	05b1.jpg	2	0	2.02315	12	59	0.52937	2	14	2.30255	8	69
RC45	M	Czech	31	Left	Cobra	05b2.jpg	2	0	2.05018	6	61	0.839122	4	24	1.75022	7	51
RC45	M	Czech	31	Right	Cobra	06a1.jpg	2	0	1.95951	12	59	0.369597	3	9	2.59144	18	76
RC45	M	Czech	31	Left	Cobra	06a2.jpg	2	0	2.26063	14	66	0.499151	1	13	2.19011	6	66
RC45	M	Czech	31	Right	Cobra	06b1.jpg	2	0	2.09221	13	61	0.459413	1	12	2.36893	10	71
RC45	M	Czech	31	Left	Cobra	06b2.jpg	2	0	2.06906	12	60	0.399451	1	10	2.43033	9	73
RC45	M	Czech	31	Right	Cobra	07a1.jpg	2	0	0.739993	5	22	0.46907	2	12	3.79075	7	112
RC45	M	Czech	31	Left	Cobra	07a2.jpg	2	0	2.33986	5	70	0.729428	2	20	1.92086	6	56
RC45	M	Czech	31	Right	Cobra	07b1.jpg	2	0	1.46923	7	44	0.459863	1	12	3.06043	17	90
RC45	M	Czech	31	Left	Cobra	07b2.jpg	2	0	3.46081	10	102	1.09948	5	31	0.299777	2	9
RC45	M	Czech	31	Right	Cobra	08a1.jpg	2	0	1.63915	9	47	0.429453	1	11	2.93097	9	88
RC45	M	Czech	31	Left	Cobra	08a2.jpg	2	0	2.23109	9	67	0.499303	1	13	2.07956	8	60
RC45	M	Czech	31	Right	Cobra	08b1.jpg	2	0	1.27117	4	38	0.440151	1	12	3.22458	12	95
RC45	M	Czech	31	Left	Cobra	08b2.jpg	2	0	2.45187	10	73	0.439716	1	12	1.76096	10	51
RC45	M	Czech	31	Right	Other	09a1.jpg	2	0	1.67061	6	50	0.429358	2	11	2.83965	9	83
RC45	M	Czech	31	Left	Other	09a2.jpg	2	0	3.20982	11	96	0.399302	1	10	1.35079	8	39
RC45	M	Czech	31	Right	Other	09b1.jpg	2	0	2.15646	6	63	0.499398	3	13	2.30904	5	69
RC45	M	Czech	31	Left	Other	09b2.jpg	2	0	2.34021	12	70	0.46901	2	13	2.13045	13	62
RC45	M	Czech	31	Right	Other	10a1.jpg	2	0	1.83051	10	55	0.578809	3	16	2.5902	11	76
RC45	M	Czech	31	Left	Other	10a2.jpg	2	0	2.59017	13	76	0.429419	1	11	1.83025	10	55
RC45	M	Czech	31	Right	Other	10b1.jpg	2	0	1.30023	6	39	0.559342	3	15	3.03033	15	89
RC45	M	Czech	31	Left	Other	10b2.jpg	2	0	1.6807	9	49	0.469118	1	12	2.87036	9	86
RC46	M	Czech	44	Right	Viper	01a1.jpg	2	0	2.82065	8	83	0.440845	1	11	1.73015	6	52
RC46	M	Czech	44	Left	Viper	01a2.jpg	2	0	3.16072	7	93	0	0	0	1.82968	9	53
RC46	M	Czech	44	Right	Viper	01b1.jpg	2	0	2.4907	6	73	0.409109	2	10	2.08979	5	63
RC46	M	Czech	44	Left	Viper	01b2.jpg	2	0	2.16054	12	63	0.0998167	3	3	2.65973	9	78
RC46	M	Czech	44	Right	Viper	02a1.jpg	2	0	1.81075	13	52	0.0300889	1	1	3.09922	9	91
RC46	M	Czech	44	Left	Viper	02a2.jpg	2	0	1.69043	5	49	0.409365	1	11	2.87024	7	86
RC46	M	Czech	44	Right	Viper	02b1.jpg	2	0	2.29973	17	69	0.469535	2	12	2.23066	9	65
RC46	M	Czech	44	Left	Viper	02b2.jpg	2	0	3.48005	11	103	0.439442	1	11	1.07038	6	32
RC46	M	Czech	44	Right	Viper	03a1.jpg	2	0	1.33977	4	40	0.399386	1	10	3.26072	8	96
RC46	M	Czech	44	Left	Viper	03a2.jpg	2	0	3.33036	7	100	0.399342	1	10	1.26042	8	36
RC46	M	Czech	44	Right	Viper	03b1.jpg	2	0	1.59995	7	48	0.659482	3	18	2.73067	11	80
RC46	M	Czech	44	Left	Viper	03b2.jpg	2	0	3.27038	4	96	0.439516	1	12	1.30028	5	39
RC46	M	Czech	44	Right	Viper	04a1.jpg	2	0	1.72079	7	50	0.429395	1	11	2.80031	11	84
RC46	M	Czech	44	Left	Viper	04a2.jpg	2	0	2.71118	10	81	0.129769	1	2	2.12057	13	62
RC46	M	Czech	44	Right	Viper	04b1.jpg	2	0	0.840169	4	25	0.429565	1	11	3.56995	6	105
RC46	M	Czech	44	Left	Viper	04b2.jpg	2	0	2.51036	13	75	0.428957	1	11	2.06017	9	60
RC46	M	Czech	44	Right	Cobra	05a1.jpg	2	0	1.5623	6	47	0.469873	1	12	2.9608	13	87
RC46	M	Czech	44	Left	Cobra	05a2.jpg	2	0	3.38964	4	99	0.469341	1	12	1.13092	2	34
RC46	M	Czech	44	Right	Cobra	05b1.jpg	2	0	3.12067	6	91	0.459769	3	12	1.41966	10	42
RC46	M	Czech	44	Left	Cobra	05b2.jpg	2	0	1.53043	6	46	0.0299649	1	1	3.43946	12	99
RC46	M	Czech	44	Right	Cobra	06a1.jpg	2	0	1.1914	7	36	0.29991	3	9	3.3389	14	96
RC46	M	Czech	44	Left	Cobra	06a2.jpg	2	0	3.14045	16	91	0	0	0	1.42974	10	43
RC46	M	Czech	44	Right	Cobra	06b1.jpg	2	0	1.88889	8	57	0	0	0	3.1111	12	89
RC46	M	Czech	44	Left	Cobra	06b2.jpg	2	0	1.5696	9	47	0	0	0	3.42133	12	99
RC46	M	Czech	44	Right	Cobra	07a1.jpg	2	0	1.56095	7	44	0	0	0	3.38986	3	100
RC46	M	Czech	44	Left	Cobra	07a2.jpg	2	0	1.6798	7	49	0.0301562	1	1	3.10955	10	91
RC46	M	Czech	44	Right	Cobra	07b1.jpg	2	0	1.53965	5	46	0.429189	1	11	3.0311	12	89
RC46	M	Czech	44	Left	Cobra	07b2.jpg	2	0	3.34043	6	100	0.259674	1	8	1.07918	7	30
RC46	M	Czech	44	Right	Cobra	08a1.jpg	2	0	1.34961	7	40	0.369073	2	9	3.15127	21	93
RC46	M	Czech	44	Left	Cobra	08a2.jpg	2	0	2.59971	13	78	0.389577	1	10	1.89053	10	55
RC46	M	Czech	44	Right	Cobra	08b1.jpg	2	0	1.76043	9	51	0.3992	1	10	2.70017	11	81
RC46	M	Czech	44	Left	Cobra	08b2.jpg	2	1	2.78163	8	82	0.379301	1	10	1.65995	11	50
RC46	M	Czech	44	Right	Other	09a1.jpg	2	0	0.430287	4	13	1.06984	4	32	3.48986	13	101
RC46	M	Czech	44	Left	Other	09a2.jpg	2	0	3.4605	10	102	0.539211	4	14	0.99025	3	30
RC46	M	Czech	44	Right	Other	09b1.jpg	2	0	0.900107	4	27	0.438952	1	11	3.26101	9	96
RC46	M	Czech	44	Left	Other	09b2.jpg	2	0	1.76977	7	52	0.459586	2	12	2.76067	9	81
RC46	M	Czech	44	Right	Other	10a1.jpg	2	0	2.4697	13	72	0.409592	1	11	2.10114	11	63
RC46	M	Czech	44	Left	Other	10a2.jpg	2	0	1.40012	8	42	0.399668	1	10	3.19043	6	94
RC46	M	Czech	44	Right	Other	10b1.jpg	2	0	1.60017	12	48	0.0300674	1	1	3.36015	10	97
RC46	M	Czech	44	Left	Other	10b2.jpg	2	0	3.29019	10	97	0.429572	2	11	1.27007	6	38
RC47	M	Czech	19	Right	Viper	01a1.jpg	2	0	2.99927	17	88	0	0	0	1.9607	8	57
RC47	M	Czech	19	Left	Viper	01a2.jpg	2	0	2.7714	18	82	0	0	0	1.86975	9	54
RC47	M	Czech	19	Right	Viper	01b1.jpg	2	0	2.40906	22	72	0	0	0	2.22127	16	65
RC47	M	Czech	19	Left	Viper	01b2.jpg	2	0	1.25975	10	36	0	0	0	3.70265	22	109
RC47	M	Czech	19	Right	Viper	02a1.jpg	2	0	1.06996	7	32	0.0999783	1	3	3.64	14	106
RC47	M	Czech	19	Left	Viper	02a2.jpg	2	7	2.86008	16	84	0.0997237	1	3	1.22983	7	35
RC47	M	Czech	19	Right	Viper	02b1.jpg	2	13	0.699693	14	21	0	0	0	2.67965	18	79
RC47	M	Czech	19	Left	Viper	02b2.jpg	2	0	1.92963	12	58	0.0398229	1	1	1.98229	12	58
RC47	M	Czech	19	Right	Viper	03a1.jpg	2	0	2.16108	10	63	0.359534	2	11	0.669052	2	20
RC47	M	Czech	19	Left	Viper	03a2.jpg	2	0	2.33945	14	70	0	0	0	1.76084	8	51
RC47	M	Czech	19	Right	Viper	03b1.jpg	2	0	2.44928	12	73	0.0300613	1	1	2.28083	17	65
RC47	M	Czech	19	Left	Viper	03b2.jpg	2	0	3.37044	14	98	0.0398774	1	1	1.57952	10	47
RC47	M	Czech	19	Right	Viper	04a1.jpg	2	0	2.6598	16	76	0	0	0	2.36032	11	71
RC47	M	Czech	19	Left	Viper	04a2.jpg	2	0	1.83956	10	55	0	0	0	3.15186	19	91
RC47	M	Czech	19	Right	Viper	04b1.jpg	2	4	3.29851	20	97	0	0	0	1.46069	9	42
RC47	M	Czech	19	Left	Viper	04b2.jpg	2	4	2.44096	17	71	0.0603204	2	2	1.35963	9	41
RC47	M	Czech	19	Right	Cobra	05a1.jpg	2	0	2.19015	13	64	0.0300135	1	1	1.22992	2	37
RC47	M	Czech	19	Left	Cobra	05a2.jpg	2	0	2.92979	15	88	0.0699054	1	2	0.981236	7	28
RC47	M	Czech	19	Right	Cobra	05b1.jpg	2	0	0.639913	6	19	0	0	0	3.83068	12	113
RC47	M	Czech	19	Left	Cobra	05b2.jpg	2	0	1.19921	7	36	0	0	0	2.5605	11	75
RC47	M	Czech	19	Right	Cobra	06a1.jpg	2	0	2.05015	9	60	0.0397839	1	1	2.34854	18	70
RC47	M	Czech	19	Left	Cobra	06a2.jpg	2	0	2.57027	12	77	0	0	0	2.36011	9	67
RC47	M	Czech	19	Right	Cobra	06b1.jpg	2	3	2.65943	12	78	0	0	0	1.74077	13	50
RC47	M	Czech	19	Left	Cobra	06b2.jpg	2	0	1.8399	12	55	0	0	0	0.900358	10	25
RC47	M	Czech	19	Right	Cobra	07a1.jpg	2	0	3.15002	12	91	0	0	0	0.830241	6	25
RC47	M	Czech	19	Left	Cobra	07a2.jpg	2	0	3.12215	17	92	0	0	0	1.06909	6	32
RC47	M	Czech	19	Right	Cobra	07b1.jpg	2	0	1.39966	6	42	0	0	0	2.03911	11	61
RC47	M	Czech	19	Left	Cobra	07b2.jpg	2	0	2.23042	14	65	0	0	0	1.73011	14	52
RC47	M	Czech	19	Right	Cobra	08a1.jpg	2	0	1.5599	7	47	0	0	0	2.36066	6	69
RC47	M	Czech	19	Left	Cobra	08a2.jpg	2	0	2.06068	10	60	0	0	0	2.5301	8	76
RC47	M	Czech	19	Right	Cobra	08b1.jpg	2	0	2.78843	11	80	0	0	0	1.89136	7	57
RC47	M	Czech	19	Left	Cobra	08b2.jpg	2	11	2.69061	16	77	0	0	0	1.36979	14	41
RC47	M	Czech	19	Right	Other	09a1.jpg	2	0	1.89931	7	53	0	0	0	2.66992	12	80
RC47	M	Czech	19	Left	Other	09a2.jpg	2	0	2.01009	7	60	0	0	0	2.45091	11	72
RC47	M	Czech	19	Right	Other	09b1.jpg	2	0	2.35946	17	67	0	0	0	2.40089	7	72
RC47	M	Czech	19	Left	Other	09b2.jpg	2	0	2.39087	8	70	0	0	0	1.84122	12	52
RC47	M	Czech	19	Right	Other	10a1.jpg	2	0	2.1995	11	64	0	0	0	2.76067	18	81
RC47	M	Czech	19	Left	Other	10a2.jpg	2	0	0.949611	8	28	0.359451	1	9	3.45101	12	102
RC47	M	Czech	19	Right	Other	10b1.jpg	2	0	1.9997	13	60	0	0	0	2.5098	13	74
RC47	M	Czech	19	Left	Other	10b2.jpg	2	0	1.68994	10	51	0	0	0	2.09036	12	61
RC48	M	Czech	19	Right	Viper	01a1.jpg	2	0	4.67938	18	139	0	0	0	0.310989	3	8
RC48	M	Czech	19	Left	Viper	01a2.jpg	2	1	2.69956	9	79	0.220022	2	7	1.74032	8	50
RC48	M	Czech	19	Right	Viper	01b1.jpg	2	0	2.29867	12	66	0.0399041	1	1	2.43157	8	73
RC48	M	Czech	19	Left	Viper	01b2.jpg	2	0	3.2901	13	96	0	0	0	1.30017	5	39
RC48	M	Czech	19	Right	Viper	02a1.jpg	2	0	2.70992	15	80	0.0299778	1	1	1.89109	9	55
RC48	M	Czech	19	Left	Viper	02a2.jpg	2	0	2.49179	13	73	0	0	0	2.13841	7	64
RC48	M	Czech	19	Right	Viper	02b1.jpg	2	0	2.12951	9	64	0.393027	1	10	2.47077	8	72
RC48	M	Czech	19	Left	Viper	02b2.jpg	2	0	3.29923	13	97	0	0	0	1.60084	8	46
RC48	M	Czech	19	Right	Viper	03a1.jpg	2	0	2.26886	9	68	0	0	0	2.46149	11	70
RC48	M	Czech	19	Left	Viper	03a2.jpg	2	0	2.49058	15	73	0	0	0	1.8003	4	54
RC48	M	Czech	19	Right	Viper	03b1.jpg	2	0	2.22981	13	67	0.100042	2	3	2.66988	12	76
RC48	M	Czech	19	Left	Viper	03b2.jpg	2	0	2.31105	10	69	0.370366	2	10	2.30086	10	67
RC48	M	Czech	19	Right	Viper	04a1.jpg	2	0	2.83837	14	85	0.470682	2	12	1.68065	10	49
RC48	M	Czech	19	Left	Viper	04a2.jpg	2	0	1.36013	8	41	0	0	0	3.23031	13	95
RC48	M	Czech	19	Right	Viper	04b1.jpg	2	0	2.09061	9	61	0	0	0	2.9096	16	84
RC48	M	Czech	19	Left	Viper	04b2.jpg	2	0	3.06024	16	90	0	0	0	1.71015	5	51
RC48	M	Czech	19	Right	Cobra	05a1.jpg	2	0	3.1712	13	95	0	0	0	1.68881	7	49
RC48	M	Czech	19	Left	Cobra	05a2.jpg	2	0	3.39038	13	98	0.199084	1	6	1.40074	5	42
RC48	M	Czech	19	Right	Cobra	05b1.jpg	2	0	1.8198	9	53	0	0	0	3.01063	11	88
RC48	M	Czech	19	Left	Cobra	05b2.jpg	2	0	2.82908	14	85	0	0	0	1.8412	7	53
RC48	M	Czech	19	Right	Cobra	06a1.jpg	2	0	1.69141	13	49	0	0	0	2.75904	10	83
RC48	M	Czech	19	Left	Cobra	06a2.jpg	2	0	2.53934	14	74	0.459835	2	14	1.65091	8	48
RC48	M	Czech	19	Right	Cobra	06b1.jpg	2	0	2.27119	6	68	0.159933	1	5	2.32959	11	68
RC48	M	Czech	19	Left	Cobra	06b2.jpg	2	0	2.38913	12	72	0	0	0	2.62135	14	75
RC48	M	Czech	19	Right	Cobra	07a1.jpg	2	0	3.2	16	94	0	0	0	1.56035	8	45
RC48	M	Czech	19	Left	Cobra	07a2.jpg	2	0	2.92056	10	86	0.100051	1	3	1.64003	6	49
RC48	M	Czech	19	Right	Cobra	07b1.jpg	2	0	1.69981	6	51	0.399509	1	10	2.89086	5	85
RC48	M	Czech	19	Left	Cobra	07b2.jpg	2	0	3.31227	10	98	0.0299534	1	1	1.44825	7	43
RC48	M	Czech	19	Right	Cobra	08a1.jpg	2	0	2.06013	6	62	0	0	0	2.54048	9	74
RC48	M	Czech	19	Left	Cobra	08a2.jpg	2	0	1.30125	7	37	0	0	0	3.29966	14	99
RC48	M	Czech	19	Right	Cobra	08b1.jpg	2	0	2.17153	7	65	0.39948	1	10	2.42983	12	71
RC48	M	Czech	19	Left	Cobra	08b2.jpg	2	7	3.03107	14	91	0	0	0	1.52962	10	44
RC48	M	Czech	19	Right	Other	09a1.jpg	2	0	2.8303	13	85	0	0	0	1.79055	7	52
RC48	M	Czech	19	Left	Other	09a2.jpg	2	0	1.34006	8	40	0	0	0	3.26144	17	96
RC48	M	Czech	19	Right	Other	09b1.jpg	2	0	3.1205	14	92	0.359462	1	9	1.5399	3	46
RC48	M	Czech	19	Left	Other	09b2.jpg	2	0	2.80102	12	82	0.369093	1	9	1.8302	8	55
RC48	M	Czech	19	Right	Other	10a1.jpg	2	0	3.11275	21	92	0	0	0	1.87861	10	54
RC48	M	Czech	19	Left	Other	10a2.jpg	2	0	3.40006	13	102	0	0	0	1.46036	8	42
RC48	M	Czech	19	Right	Other	10b1.jpg	2	0	1.80906	10	54	0.289718	2	9	2.7911	10	82
RC48	M	Czech	19	Left	Other	10b2.jpg	2	0	2.11071	15	63	0.339683	1	9	2.55932	14	75
RC49	M	Czech	22	Right	Viper	01a1.jpg	2	0	3.91994	25	114	0	0	0	1.07021	5	32
RC49	M	Czech	22	Left	Viper	01a2.jpg	2	0	2.83848	14	83	0.0301472	1	1	2.10077	11	61
RC49	M	Czech	22	Right	Viper	01b1.jpg	2	0	3.10049	8	93	0	0	0	1.56042	5	45
RC49	M	Czech	22	Left	Viper	01b2.jpg	2	0	3.01993	19	88	0	0	0	1.83035	8	53
RC49	M	Czech	22	Right	Viper	02a1.jpg	2	0	2.16884	9	63	0	0	0	2.8213	7	83
RC49	M	Czech	22	Left	Viper	02a2.jpg	2	0	3.47013	11	100	0.220025	2	7	1.30965	7	39
RC49	M	Czech	22	Right	Viper	02b1.jpg	2	0	1.88043	13	53	0.0997348	1	3	3.03987	16	91
RC49	M	Czech	22	Left	Viper	02b2.jpg	2	0	1.09031	7	31	0	0	0	3.54034	13	106
RC49	M	Czech	22	Right	Viper	03a1.jpg	2	0	2.54022	11	75	0	0	0	2.31976	13	68
RC49	M	Czech	22	Left	Viper	03a2.jpg	2	0	3.19934	24	94	0.229885	1	7	1.15114	7	33
RC49	M	Czech	22	Right	Viper	03b1.jpg	2	0	1.94004	11	56	0.199961	4	6	2.22914	14	65
RC49	M	Czech	22	Left	Viper	03b2.jpg	2	0	4.05963	15	118	0	0	0	0.939962	5	28
RC49	M	Czech	22	Right	Viper	04a1.jpg	2	10	3.51155	24	104	0.469211	1	12	0.669813	6	20
RC49	M	Czech	22	Left	Viper	04a2.jpg	2	0	1.22064	9	35	0.0999535	1	3	3.13035	17	92
RC49	M	Czech	22	Right	Viper	04b1.jpg	2	0	2.66016	18	78	0.039728	1	1	2.29094	13	67
RC49	M	Czech	22	Left	Viper	04b2.jpg	2	0	3.01841	21	89	0	0	0	1.96153	12	57
RC49	M	Czech	22	Right	Cobra	05a1.jpg	2	0	2.55175	18	74	0	0	0	2.33862	9	70
RC49	M	Czech	22	Left	Cobra	05a2.jpg	2	0	2.96981	10	87	0.359427	1	9	1.62069	11	49
RC49	M	Czech	22	Right	Cobra	05b1.jpg	2	0	3.08005	13	89	0	0	0	1.8699	13	56
RC49	M	Czech	22	Left	Cobra	05b2.jpg	2	0	2.53066	13	72	0	0	0	2.43924	16	73
RC49	M	Czech	22	Right	Cobra	06a1.jpg	2	0	2.98947	16	88	0	0	0	1.96128	10	57
RC49	M	Czech	22	Left	Cobra	06a2.jpg	2	0	3.56009	20	104	0.0299834	1	1	1.17979	10	35
RC49	M	Czech	22	Right	Cobra	06b1.jpg	2	0	3.22986	18	93	0	0	0	1.76025	13	53
RC49	M	Czech	22	Left	Cobra	06b2.jpg	2	0	3.01025	25	87	0	0	0	1.99968	10	59
RC49	M	Czech	22	Right	Cobra	07a1.jpg	2	0	2.26039	5	68	0	0	0	2.23057	5	65
RC49	M	Czech	22	Left	Cobra	07a2.jpg	2	0	2.47867	14	74	0.139341	1	3	2.22132	18	65
RC49	M	Czech	22	Right	Cobra	07b1.jpg	2	0	0.900017	4	27	0	0	0	3.03225	12	89
RC49	M	Czech	22	Left	Cobra	07b2.jpg	2	0	1.50911	19	45	0.300061	1	9	1.00073	9	28
RC49	M	Czech	22	Right	Cobra	08a1.jpg	2	0	2.82022	12	81	0	0	0	2.16997	11	65
RC49	M	Czech	22	Left	Cobra	08a2.jpg	2	0	2.74024	16	79	0	0	0	1.71994	10	51
RC49	M	Czech	22	Right	Cobra	08b1.jpg	2	0	2.35965	15	71	0	0	0	1.68059	11	49
RC49	M	Czech	22	Left	Cobra	08b2.jpg	2	0	1.3398	11	40	0	0	0	0.710828	5	20
RC49	M	Czech	22	Right	Other	09a1.jpg	2	0	3.09986	19	91	0	0	0	1.64096	11	48
RC49	M	Czech	22	Left	Other	09a2.jpg	2	7	3.21061	23	95	0	0	0	1.06069	4	32
RC49	M	Czech	22	Right	Other	09b1.jpg	2	0	2.78949	13	81	0.0300862	1	1	1.96036	11	57
RC49	M	Czech	22	Left	Other	09b2.jpg	2	0	3.19048	12	94	0.129985	1	4	1.46996	6	44
RC49	M	Czech	22	Right	Other	10a1.jpg	2	0	2.26946	13	64	0	0	0	2.73022	9	82
RC49	M	Czech	22	Left	Other	10a2.jpg	2	0	1.03015	7	29	0	0	0	3.94988	14	117
RC49	M	Czech	22	Right	Other	10b1.jpg	2	0	2.09058	12	59	0	0	0	2.39019	12	72
RC49	M	Czech	22	Left	Other	10b2.jpg	2	0	2.60972	16	78	0.239375	1	5	2.05104	10	60
RC50	M	Czech	31	Right	Viper	01a1.jpg	2	0	2.55041	13	75	0.398911	1	10	1.96987	12	59
RC50	M	Czech	31	Left	Viper	01a2.jpg	2	0	1.85086	9	54	0	0	0	3.09944	17	91
RC50	M	Czech	31	Right	Viper	01b1.jpg	2	0	2.93008	12	86	0.1003	2	3	1.98961	12	58
RC50	M	Czech	31	Left	Viper	01b2.jpg	2	0	2.16066	6	65	0	0	0	2.43019	9	71
RC50	M	Czech	31	Right	Viper	02a1.jpg	2	0	2.28047	12	67	0	0	0	2.29953	8	67
RC50	M	Czech	31	Left	Viper	02a2.jpg	2	1	2.29909	7	69	0.0401024	1	1	2.15118	9	63
RC50	M	Czech	31	Right	Viper	02b1.jpg	2	0	1.89003	7	57	0	0	0	2.64027	14	77
RC50	M	Czech	31	Left	Viper	02b2.jpg	2	0	2.4906	12	73	0	0	0	2.10019	7	63
RC50	M	Czech	31	Right	Viper	03a1.jpg	2	0	2.28947	8	69	0.0398729	1	1	2.13111	10	62
RC50	M	Czech	31	Left	Viper	03a2.jpg	2	0	2.13011	8	64	0	0	0	2.46052	14	72
RC50	M	Czech	31	Right	Viper	03b1.jpg	2	0	1.70005	5	51	0.270292	2	8	3.02011	18	87
RC50	M	Czech	31	Left	Viper	03b2.jpg	2	6	2.29954	9	67	0.330344	2	10	2.1602	8	63
RC50	M	Czech	31	Right	Viper	04a1.jpg	2	0	2.79926	10	82	0	0	0	2.2007	8	64
RC50	M	Czech	31	Left	Viper	04a2.jpg	2	0	2.19957	19	66	0.129798	1	2	2.30036	13	67
RC50	M	Czech	31	Right	Viper	04b1.jpg	2	0	2.29988	5	69	0	0	0	2.25081	5	66
RC50	M	Czech	31	Left	Viper	04b2.jpg	2	0	2.8795	14	84	0.030055	1	1	2.08086	7	61
RC50	M	Czech	31	Right	Cobra	05a1.jpg	2	0	2.29062	8	69	0.409432	1	10	2.26046	11	66
RC50	M	Czech	31	Left	Cobra	05a2.jpg	2	0	3.07043	8	90	0	0	0	1.12986	4	34
RC50	M	Czech	31	Right	Cobra	05b1.jpg	2	0	1.9392	12	58	0	0	0	2.42158	12	71
RC50	M	Czech	31	Left	Cobra	05b2.jpg	2	0	2.32111	7	70	0	0	0	2.09031	7	61
RC50	M	Czech	31	Right	Cobra	06a1.jpg	2	0	1.72244	9	50	0	0	0	2.79997	17	84
RC50	M	Czech	31	Left	Cobra	06a2.jpg	2	0	2.39922	15	72	0.050122	1	1	2.54102	14	72
RC50	M	Czech	31	Right	Cobra	06b1.jpg	2	2	2.89184	10	83	0	0	0	1.80011	7	54
RC50	M	Czech	31	Left	Cobra	06b2.jpg	2	0	2.94214	18	87	0	0	0	0.540126	5	16
RC50	M	Czech	31	Right	Cobra	07a1.jpg	2	0	2.69027	13	81	0	0	0	1.86067	4	54
RC50	M	Czech	31	Left	Cobra	07a2.jpg	2	1	2.3003	15	67	0	0	0	2.02999	8	61
RC50	M	Czech	31	Right	Cobra	07b1.jpg	2	1	2.58018	5	76	0.0300891	1	1	1.93991	8	58
RC50	M	Czech	31	Left	Cobra	07b2.jpg	2	0	1.42945	9	41	0	0	0	1.57019	8	45
RC50	M	Czech	31	Right	Cobra	08a1.jpg	2	0	2.26117	9	66	0	0	0	2.20998	7	66
RC50	M	Czech	31	Left	Cobra	08a2.jpg	2	0	2.85498	10	84	0.0999657	1	3	1.63031	7	49
RC50	M	Czech	31	Right	Cobra	08b1.jpg	2	0	0.679209	3	20	0.0300268	1	1	2.69069	10	81
RC50	M	Czech	31	Left	Cobra	08b2.jpg	2	0	2.26011	10	66	0	0	0	2.17025	13	64
RC50	M	Czech	31	Right	Other	09a1.jpg	2	0	3.36217	7	99	0	0	0	1.05926	8	32
RC50	M	Czech	31	Left	Other	09a2.jpg	2	0	2.49077	11	73	0.429431	2	11	2.03001	9	61
RC50	M	Czech	31	Right	Other	09b1.jpg	2	0	1.32939	10	40	0.329652	3	8	1.67047	6	50
RC50	M	Czech	31	Left	Other	09b2.jpg	2	0	2.8707	14	84	0	0	0	1.08905	11	33
RC50	M	Czech	31	Right	Other	10a1.jpg	2	0	2.74933	12	81	0	0	0	2.1002	8	61
RC50	M	Czech	31	Left	Other	10a2.jpg	2	0	1.88963	8	57	0	0	0	3.00028	12	86
RC50	M	Czech	31	Right	Other	10b1.jpg	2	0	2.31334	13	68	0	0	0	2.20787	11	66
RC50	M	Czech	31	Left	Other	10b2.jpg	2	0	1.94995	7	55	0	0	0	2.88019	12	86
RC51	M	Czech	25	Right	Viper	01a1.jpg	2	0	2.29859	7	66	0	0	0	2.46132	10	72
RC51	M	Czech	25	Left	Viper	01a2.jpg	2	0	2.50903	14	75	0	0	0	1.88028	13	53
RC51	M	Czech	25	Right	Viper	01b1.jpg	2	0	2.52999	12	76	0	0	0	1.97737	7	59
RC51	M	Czech	25	Left	Viper	01b2.jpg	2	0	1.95948	8	57	0	0	0	2.83062	15	85
RC51	M	Czech	25	Right	Viper	02a1.jpg	2	4	2.66017	13	80	0.0300059	1	1	1.86099	12	54
RC51	M	Czech	25	Left	Viper	02a2.jpg	2	0	3.12072	15	92	0	0	0	1.70989	7	49
RC51	M	Czech	25	Right	Viper	02b1.jpg	2	0	1.68095	9	49	0.0299409	1	1	2.93983	13	88
RC51	M	Czech	25	Left	Viper	02b2.jpg	2	0	3.37002	11	101	0.180427	1	4	1.07007	7	32
RC51	M	Czech	25	Right	Viper	03a1.jpg	2	0	2.37886	11	71	0	0	0	2.55125	9	73
RC51	M	Czech	25	Left	Viper	03a2.jpg	2	0	2.73045	14	80	0	0	0	1.90001	11	57
RC51	M	Czech	25	Right	Viper	03b1.jpg	2	0	1.96121	10	55	0.988893	5	30	2.04091	8	61
RC51	M	Czech	25	Left	Viper	03b2.jpg	2	0	2.50277	15	75	0	0	0	2.32985	17	68
RC51	M	Czech	25	Right	Viper	04a1.jpg	2	3	2.26007	12	68	0	0	0	2.50055	11	73
RC51	M	Czech	25	Left	Viper	04a2.jpg	2	0	2.07222	13	60	0.0299907	1	1	2.89779	17	85
RC51	M	Czech	25	Right	Viper	04b1.jpg	2	0	2.67046	9	78	0	0	0	1.46013	8	44
RC51	M	Czech	25	Left	Viper	04b2.jpg	2	0	2.3604	15	71	0	0	0	2.27016	14	66
RC51	M	Czech	25	Right	Cobra	05a1.jpg	2	0	2.691	13	79	0	0	0	1.90939	8	57
RC51	M	Czech	25	Left	Cobra	05a2.jpg	2	0	1.9997	10	60	0	0	0	2.39064	11	68
RC51	M	Czech	25	Right	Cobra	05b1.jpg	2	1	3.19016	18	94	0	0	0	1.36036	2	40
RC51	M	Czech	25	Left	Cobra	05b2.jpg	2	0	2.33033	8	70	0	0	0	2.65974	11	76
RC51	M	Czech	25	Right	Cobra	06a1.jpg	2	7	1.96015	8	57	0	0	0	1.97049	17	59
RC51	M	Czech	25	Left	Cobra	06a2.jpg	2	0	2.20008	10	66	0	0	0	2.37206	9	69
RC51	M	Czech	25	Right	Cobra	06b1.jpg	2	0	3.99054	19	116	0	0	0	0.899975	4	27
RC51	M	Czech	25	Left	Cobra	06b2.jpg	2	0	2.7205	19	80	0	0	0	1.70005	4	51
RC51	M	Czech	25	Right	Cobra	07a1.jpg	2	0	2.97012	6	89	0.0300333	1	1	1.41057	4	40
RC51	M	Czech	25	Left	Cobra	07a2.jpg	2	0	2.80139	13	82	0	0	0	1.79957	7	54
RC51	M	Czech	25	Right	Cobra	07b1.jpg	2	5	1.8703	9	54	0.200393	2	6	1.37017	8	41
RC51	M	Czech	25	Left	Cobra	07b2.jpg	2	0	3.09935	18	91	0	0	0	1.50002	6	45
RC51	M	Czech	25	Right	Cobra	08a1.jpg	2	0	1.37004	10	41	0.100039	1	3	2.60021	10	76
RC51	M	Czech	25	Left	Cobra	08a2.jpg	2	0	2.79128	12	82	0	0	0	1.9691	10	59
RC51	M	Czech	25	Right	Cobra	08b1.jpg	2	6	0.880683	3	25	0	0	0	3.6093	17	108
RC51	M	Czech	25	Left	Cobra	08b2.jpg	2	0	2.80172	12	82	0	0	0	1.76038	13	51
RC51	M	Czech	25	Right	Other	09a1.jpg	2	0	1.80054	12	52	0	0	0	2.69961	9	81
RC51	M	Czech	25	Left	Other	09a2.jpg	2	0	3.32211	16	98	0	0	0	1.2687	7	38
RC51	M	Czech	25	Right	Other	09b1.jpg	2	0	1.76992	6	53	0	0	0	2.96043	9	87
RC51	M	Czech	25	Left	Other	09b2.jpg	2	0	3.06008	14	90	0	0	0	1.47101	8	44
RC51	M	Czech	25	Right	Other	10a1.jpg	2	0	1.48929	10	42	0	0	0	3.42083	15	101
RC51	M	Czech	25	Left	Other	10a2.jpg	2	0	2.86022	5	86	0	0	0	1.61001	6	44
RC51	M	Czech	25	Right	Other	10b1.jpg	2	0	2.99114	16	88	0	0	0	1.63975	8	49
RC51	M	Czech	25	Left	Other	10b2.jpg	2	0	2.81056	16	84	0.339139	1	9	1.85967	10	54
RC52	M	Czech	26	Right	Viper	01a1.jpg	2	0	2.89041	11	85	0.329481	1	8	1.79996	5	54
RC52	M	Czech	26	Left	Viper	01a2.jpg	2	0	1.86106	8	56	0.329272	2	10	2.55022	13	73
RC52	M	Czech	26	Right	Viper	01b1.jpg	2	0	2.89087	15	85	0	0	0	2.02961	4	59
RC52	M	Czech	26	Left	Viper	01b2.jpg	2	0	1.15072	4	33	0.499268	1	13	3.20035	18	96
RC52	M	Czech	26	Right	Viper	02a1.jpg	2	0	1.19914	7	36	0	0	0	3.49049	17	101
RC52	M	Czech	26	Left	Viper	02a2.jpg	2	0	3.51072	10	103	0	0	0	1.43918	7	42
RC52	M	Czech	26	Right	Viper	02b1.jpg	2	0	3.40021	11	102	0.100059	1	3	1.02139	7	29
RC52	M	Czech	26	Left	Viper	02b2.jpg	2	0	2.06977	8	62	0.159449	1	3	2.78081	12	82
RC52	M	Czech	26	Right	Viper	03a1.jpg	2	0	3.18126	8	94	0.399426	2	10	1.40931	7	42
RC52	M	Czech	26	Left	Viper	03a2.jpg	2	0	1.58116	5	44	0	0	0	3.36919	14	101
RC52	M	Czech	26	Right	Viper	03b1.jpg	2	0	1.57021	8	47	0.539045	2	15	2.89079	11	85
RC52	M	Czech	26	Left	Viper	03b2.jpg	2	0	1.56961	8	47	0.429567	1	11	2.99117	7	88
RC52	M	Czech	26	Right	Viper	04a1.jpg	2	0	4.96016	20	145	0	0	0	0	0	0
RC52	M	Czech	26	Left	Viper	04a2.jpg	2	2	1.32996	6	40	0.0300976	1	1	3.53304	12	102
RC52	M	Czech	26	Right	Viper	04b1.jpg	2	0	1.46906	10	42	0	0	0	3.1913	11	94
RC52	M	Czech	26	Left	Viper	04b2.jpg	2	0	1.42944	8	43	0.269563	3	8	2.55211	20	75
RC52	M	Czech	26	Right	Cobra	05a1.jpg	2	0	2.77883	9	83	0.100063	1	1	2.06087	10	60
RC52	M	Czech	26	Left	Cobra	05a2.jpg	2	0	3.19902	12	94	0	0	0	1.70091	10	49
[truncated: 3,264 more rows]

## Sheet: Data Legend
	Legend:
	ID…Unique ID for each participant
	Gender…2 levels: F=female, M=male
	Nationality…2 levels: Somali and Czech
	Age…Participant's age at the time of the experiment
	Threat…2 levels: Left=snake in the threatening posture is in the left interest area, Right=snake in the threatening posture is in the right interest area
	Morphotype...3 levels: Cobra, Viper, Other
	Image…Experimental image, 40 levels; when the images differ only in the last number (e.g., 01a1.jpg and 01a2.jpg), they are horizontally flipped versions of each other
	Weight…2 levels: 1 - complementary image measurement was excluded during data curation, 2=both images of the horizontaly flipped image pair are kept for subsequent analysis, the complementary measurememnt is in the next row; see Methods for details
	Out_MeasurementCount…Number of measurements outside of the interest areas (i.e., gaze outside the screen)
	Left-IA_DwellTime…Total dwell time at the left interest area (in seconds)
	Left-IA_FixationCount…Total number of fixations at the left interest area
	Left-IA_MeasurementCount...Total number of measurements at the left interest area
	Central-IA_DwellTime…Total dwell time at the central interest area (i.e., where the fixation cross would have been; in seconds)
	Central-IA_FixationCount…Total number of fixations at the central interest area (i.e., where the fixation cross would have been)
	Central-IA_MeasurementCount...Total number of measurements at the central interest area (i.e., where the fixation cross would have been)
	Right-IA_DwellTime…Total dwell time at the right interest area (in seconds)
	Right-IA_FixationCount…Total number of fixations at the right interest area
	Right-IA_MeasurementCount...Total number of measurements at the right interest area
